# Supplementary material for: GPX7 marks fibroblast-associated stromal–innate immune crosstalk in ulcerative colitis
Source: Front Immunol. 2026 May 22;17:1856998. doi: 10.3389/fimmu.2026.1856998 (PMC13236626; doi:10.3389/fimmu.2026.1856998)
Supplement: Supplementary file 5 [file Table1.xlsx]

## Sheet: TableS1
TableS1. SGOC related genes
AHCY
ALDH1L1
PHGDH
ALAD
CBS
ALK
AMDHD1
GCSH
ADSL
ANPEP
ADA
ABCB6
ABCE1
AHCYL2
AMT
PSAT1
BHMT2
MTHFR
CTH
ATIC
FTCD
ADSS1
G6PD
MTHFD2
GLYCTK
ADCY1
ADORA2B
ACP1
PSPH
CASP3
MTR
MTRR
ATP7B
HAL
GLDC
ADSS2
GCLC
ADCY10
AGL
AIMP2
DHFR
SERINC1
CAT
BAK1
MTHFD1L
GCLM
DAO
ADCY2
AGRN
AP3S1
SERINC2
COMT
RFC1
BCL2
UROC1
MAT1A
CAD
GGT1
MTFMT
DLD
ADCY3
AK3
APEX1
BHMT
GART
SERINC3
CYCS
CDKN1A
DHODH
GPX1
SARDH
ADCY4
AK4
BUB3
CHDH
SERINC4
CYP2E1
CMPK1
MAT2A
GPX2
AGXT
ADCY5
AKR1A1
C1QBP
MTHFD1
SERINC5
DNMT1
DCK
AMD1
GMPS
GPX3
ALAS1
ADCY6
ALDH7A1
SRR
DNMT3A
IMPDH1
GPX4
ALAS2
ADCY7
ALDH9A1
CANX
ESR1
DPYD
LOC124908081
IMPDH2
GPX5
MTHFD2L
GCAT
ADCY8
ALDOA
CBX3
DNMT3B
GSR
DUT
SLC25A26
PAICS
GPX6
GAMT
ADCY9
ALDOB
CCNA2
FOLH1
MTHFS
IL1B
E2F1
PFAS
GPX7
ADI1
ALG1
CCT2
IL6
EGFR
SAMTOR
PPAT
GATM
ADK
ANG
CCT3
SHMT1
LEP
EML4
UMPS
GSS
GNMT
ADPRM
ANGPTL4
CCT4
GLRX
SHMT2
MAF
ENOSF1
GSTA1
ANKZF1
CCT5
TYMS
MAFG
ERCC1
GSTA2
ARPP19
CCT7
MAT2B
MAPK1
FAS
GSTA3
DMGDH
ARTN
CDC20
MAPK3
HK2
GSTA4
AURKA
CDC45
GSTA5
AOC2
AGXT2
B3GALT6
CDK2
MIR192
GSTK1
MAOA
B3GAT1
CDK4
MAOB
AHCYL1
B3GAT3
CLNS1A
PIPOX
B3GNT3
CNBP
ENSG00000260643
AK1
B4GALT1
COPS5
AK2
B4GALT2
COX5A
B4GALT4
CSTF2
B4GALT7
CTPS
AK5
BIK
CUL1
TCN2
AK7
BPNT1
CYC1
CACNA1H
DDX18
AOC3
CAPN5
DDX21
RSAD2
CASP6
DEK
ALLC
CD44
DHX15
SLC19A1
CDK1
ENSG00000284512
AMPD1
CENPA
EEF1B2
AMPD2
CHPF
EIF1AX
AMPD3
CHPF2
EIF2S1
PEMT
CHST1
EIF2S2
TPMT
CHST12
EIF3B
ODC1
CHST2
EIF3D
CHST4
EIF3J
SRM
APIP
CHST6
EIF4A1
APRT
CITED2
EIF4E
NICN1
CLDN3
EIF4G2
TP53
CLDN9
EIF4H
TFB1M
CLN6
EPRS
LIAS
CANT1
COG2
ERH
COL5A1
ETF1
AS3MT
CDA
COPB2
EXOSC7
METTL16
CDO1
FAM120A
SLC6A9
CXCR4
FBL
CYB5A
G3BP1
CMPK2
DCN
GLO1
PRMT5
DDIT4
GNB2L1
CTPS1
DEPDC1
GNL3
PRMT7
CTPS2
GOT2
PSEN1
DPYSL4
GSPT1
SMS
DSC2
H2AFZ
MOCS1
DCTD
ECD
HDAC2
PRMT1
DGUOK
EFNA3
HDDC2
LIPT1
HDGF
FTSJ1
EGLN3
HNRNPA1
PCMT1
ELF3
HNRNPA2B1
SLC25A32
ENO1
HNRNPA3
DOT1L
ENO2
HNRNPC
ERO1L
HNRNPD
MYC
EXT1
HNRNPR
DNMT3L
EXT2
HNRNPU
FAM162A
HPRT1
CDK5RAP1
DPYS
FBP2
HSP90AB1
SETD7
DTYMK
FKBP4
HSPD1
HEMK1
FUT8
HSPE1
EZH2
ENOPH1
IARS
NFE2L2
ENPP1
GAL3ST1
IFRD1
PCDH19
ENPP3
GALE
ILF2
ENSG00000283189
ENTPD1
GALK1
SAT1
ENTPD2
GALK2
KARS
KMT2A
ENTPD3
GAPDHS
KPNA2
SUV39H1
ENTPD4
KPNB1
NNMT
ENTPD5
GFPT1
LDHA
MTAP
ENTPD6
GLCE
LSM2
ENTPD8
LSM7
TFB2M
FHIT
GMPPA
MAD2L1
GMPPB
MCM2
DIMT1
GNE
MCM4
PDHX
GNPDA1
MCM5
ADPRH
GOT1
MCM6
STAT1
MCM7
EHMT2
GPC1
MRPL23
GPC3
MRPL9
CARM1
GPC4
MRPS18B
ELP3
GDA
GPR87
PRMT2
GGCT
GUSB
NAP1L1
LCMT1
GYS1
NCBP1
RNMT
GGT5
GYS2
NCBP2
MEPCE
GGT6
HAX1
NDUFAB1
METTL3
GGT7
HDLBP
NHP2
METTL1
NME1
HMMR
NOLC1
PRMT6
GMPR
HOMER1
NOP16
PRDM2
GMPR2
HS2ST1
NOP56
CDKAL1
HS6ST2
NPM1
METTL2B
HSPA5
NFU1
IDH1
ORC2
PCMTD1
IDUA
PA2G4
PRMT8
IER3
PABPC1
PDK1
IGFBP3
PABPC4
PDK4
IL13RA1
PCBP1
PDK2
IRS2
PCNA
ICMT
ISG20
PGK1
KDELR3
PHB
MBD2
KIF20A
PHB2
PNMT
KIF2A
POLD2
BOLA3
LCT
POLE3
NSUN2
PPIA
SMYD2
LDHC
PPM1G
HNMT
LHPP
PRDX3
THUMPD2
LHX9
PRDX4
RSAD1
MDH1
PRPF31
EHMT1
MDH2
PRPS2
MRM2
GSTM1
ME1
PSMA1
GLRX5
GSTM2
ME2
PSMA2
TRDMT1
GSTM3
MED24
PSMA4
GSTM4
MERTK
PSMA6
EMG1
GSTM5
MET
PSMA7
COQ5
GSTO1
MIF
PSMB2
AOC1
GSTO2
MIOX
PSMB3
DNAH5
GSTP1
MPI
PSMC4
METTL6
GSTT1
MXI1
PSMC6
BCL2L1
GSTT2
NANP
PSMD1
EZH1
GSTZ1
NASP
PSMD14
COQ3
GUCY1A1
NDST3
PSMD3
TYW1
GUCY1A2
NDUFV3
PSMD7
BACE1
GUCY1B1
NOL3
PSMD8
MTERF1
GUCY2C
NSDHL
PTGES3
PTPA
GUCY2D
NT5E
PWP1
NSUN3
GUCY2F
P4HA1
RAD23B
EEF1AKMT2
GUK1
P4HA2
RAN
CMTR1
PAM
RANBP1
PAXIP1
RFC4
TGS1
IDH2
PC
RNPS1
IL4I1
PDK3
RPL14
PFKFB1
RPL18
APOE
PFKP
RPL22
TYW2
ITPA
PGAM1
RPL34
BCDIN3D
LAP3
PGAM2
RPL6
RPLP0
NOP2
LDHAL6A
PGLS
RPS10
TYW1B
LDHAL6B
PGM2
RPS2
LDHB
PHKA2
RPS3
PKM2
RPS5
EIF5A
PKP2
RPS6
LIPT2
PLOD1
RRM1
STAT3
PLOD2
RRP9
HADHA
PMM2
RSL1D1
DHFR2
POLR3K
RUVBL2
MGST1
PPFIA4
SERBP1
SLC46A1
MGST2
SET
RELN
MGST3
PPP2CB
SF3A1
SETDB1
MPST
PRPS1
SF3B3
KMT5C
SLC25A3
PYGB
SMARCC1
ELAVL1
PYGL
SNRPA
SMYD3
QSOX1
SNRPA1
RARS
SNRPB2
RBCK1
SNRPD1
SUV39H2
RPE
SNRPD2
SETMAR
RRAGD
SNRPD3
ALKBH8
SAP30
SNRPG
NSUN4
SDC1
NSUN6
NME1-NME2
SDC2
SRPK1
BUD23
NME2
SDC3
SRSF1
INMT
NME3
SDHC
SRSF2
SETD3
NME4
SLC16A3
SRSF3
FOLR1
NME5
SLC25A10
SRSF7
PNPO
NME6
SLC25A13
SSB
NSUN5
NME7
SLC35A3
SSBP1
PRKACA
NPR1
SLC37A4
STARD7
ACADM
NPR2
SOD1
SYNCRIP
H4C16
NT5C
SOX9
TARDBP
KMT5B
NT5C1A
SPAG4
TCP1
TRMT5
NT5C1B
SRD5A3
TFDP1
PRMT3
NT5C2
STC1
TOMM70A
ACCS
NT5C3A
STC2
TRA2B
SPTLC1
STMN1
TRIM28
NT5M
TALDO1
TUFM
KMT5A
NUDT2
TFF3
TXNL4A
NUDT5
TGFA
NSD2
NUDT9
TGFBI
U2AF1
LCMT2
TKTL1
UBA2
VEGFA
OPLAH
TPBG
UBE2E1
MTOR
TPI1
UBE2L3
PAPSS1
TPST1
USP1
NSD1
PAPSS2
TSTA3
VBP1
PRDM9
PDE10A
TXN
VDAC1
NTMT1
PDE11A
UGP2
VDAC3
TRMT61A
PDE1A
VCAN
XPO1
ASMT
PDE1B
XPOT
HENMT1
PDE1C
VLDLR
XRCC6
TRMT44
PDE2A
XYLT2
YWHAE
PCMTD2
PDE3A
ZNF292
YWHAQ
GADD45B
PDE3B
COMTD1
PDE4A
DCPH1
PDE4B
PDE4C
SMAD3
PDE4D
PDE5A
OAZ1
PDE6A
APP
PDE6B
F5
PDE6C
MYBPH
PDE6D
TBXT
PDE6G
PDE6H
SMAD4
PDE7A
PCK1
PDE7B
PDE8A
ASH1L
PDE8B
TGFB1
PDE9A
FOXP3
PGD
FPGS
ABT1
DDB1
PKLR
EGF
PKM
JUN
PNP
F2
PNPT1
METTL14
POLA1
POLA2
ACADVL
POLD1
KMT2C
DPH5
POLD3
HMOX1
POLD4
ABCB1
POLE
TRMU
POLE2
TNF
POLE4
CASP8
POLR1A
STK11
POLR1B
DDX3X
POLR1C
CUL4A
POLR1D
SLC1A4
POLR1E
CPT2
POLR1H
P4HB
POLR2A
CPT1A
POLR2B
POLR2C
SETD2
POLR2D
ACADS
POLR2E
SLC25A20
POLR2F
KMT2D
POLR2G
ACAD8
POLR2H
HLCS
POLR2I
POLR2J
SETD1A
POLR2J2
KMT2E
POLR2J3
KMT2B
POLR2K
SETD1B
POLR2L
TRMT1
POLR3A
NSD3
POLR3B
CAMKMT
POLR3C
TARBP1
POLR3D
PRDM6
POLR3F
SETDB2
POLR3G
FTSJ3
POLR3GL
TYW3
POLR3H
LRTOMT
METTL15
TRMT11
PRIM1
NSUN7
PRIM2
TRMT61B
ASMTL
PRPS1L1
TRMT2B
PRDM7
PRUNE1
TRMT13
FBLL1
NTMT2
CTNNB1
RRM2
RRM2B
INS
SDS
HEMK2
CARNMT1
ATM
SPTLC2
SPTLC3
SERPINE1
TAT
MGMT
TK1
YTHDC1
TK2
AGTRAP
SLC7A11
TXNDC12
TFAM
TXNRD1
SUOX
TXNRD2
METTL23
TYMP
ENSG00000285982
UCK1
TERT
UCK2
LOC102724560
UCKL1
PON1
TMSB4X
UPB1
PYURF
UPP1
TIMM22
UPP2
SLC6A8
UPRT
WDR77
URAD
ALDH2
XDH
ADH5
RHD
DDC
YAP1
PIAS1
MPV17
CCND1
HIF1A
RRP8
METTL8
METTL2A
SELE
RIPK1
ITGB3
FLT3
METTL4
FASN
EEF1A1
OCLN
PRMT9
LOXL1
MMP2
MAPK8
PHB1
TP73
SP1
ADRB2
GNB3
CD274
IBA57
PARK7
METTL5
GORASP1
ATF4
IL10
SQSTM1
FOXD3
NFKBIA
APLP2
APLP1
VPS29
SOD3
EP300
MAPK14
ACACA
CASP9
FGB
ITGA2
NPPA
MDM2
MMP9
NOTCH1
AURKB
CAV1
RAC1
COL1A2
DUSP1
ATG7
SLC17A5
PGF
GPAM
PLIN2
ID3
SELENOP
RIDA
APOBEC3G
ARSH
NDUFAF5
DLST
LTA
CARS1
NR4A2
CUBN
PTEN
EEF1AKMT4
TF
OGT
F13A1
BECN1
MAP1LC3B
MRI1
ETFBKMT
CMTR2
H4C1
IGF2BP3
WDR4
POLG
EEF1AKMT1
SPOUT1
DHDDS
CLRN1
MXRA5
GOLIM4
HMGN5
C1orf226
SMIM8
MAPT
EEF1D
CUL5
BRCA1
TSR3
SLC25A25
E2F3
MGAT5
ISCU
ISCA2
WNT4
NFS1
FMR1
BTD
MYEOV
RAD51
CREB1
MAP2K4
CASP1
MSH2
TFAP2A
FGF2
EGR1
HDC
SOAT1
NGLY1
RPS16
CBFA2T3
TBC1D25
ADH1C
CNPY3-GNMT
PFKFB2
PDHA1
SPOP
ACO1
GLS2
MNX1
PNPLA7
ALB
EPB41L3
PLAT
VWF
ETFB
IGF2
FOLR2
RAMAC
EPAS1
TNNT2
SLC16A7
IFNA1
PPARG
CBX4
GSK3B
UBE2I
TET1
SUMO1
SENP3
ILF3
METTL13
TMT1B
ATPSCKMT
TMT1A
METTL27
TRMT9B
ENSG00000289695
IL1A
SLC25A12
SLC25A11
YY2
HDAC1
SIRT1
NAT1
ASNS
SLC7A10
NIPSNAP2
SUMF2
KLHL5
MRPS17
ZNF713
POM121L12
ZNF716
H3C14
NOS3
TBK1
SLC2A1
FECH
GABRG2
GPHN
STXBP1
ALDH5A1
KCNQ2
OAT
PCCA
SCN1A
SCN2A
GLRA1
OTC
PAH
PCCB
ABAT
ACO2
HMGCL
QDPR
SLC6A5
BCKDHA
BCKDHB
CDKL5
KCNT1
OCA2
NAGS
SLC25A22
NUBPL
PLPBP
HSCB
ISCA1
LYRM4
BOLA1
FDX2
SLC47A1
SLC47A2
METTL21A
METTL21C
EEF1AKMT3
ENSG00000258539
NCOA6
H3C1
H4C2
RNGTT
CDKN2A
FOXM1
OTUB1
PTGS2
TIMP1
GBE1
ATF7IP
PPARA
TRMO
SLC19A2
TLR4
DRD4
ACSL3
EEF2
HNRNPK
POLRMT
SF3B2
MS4A1
MS4A2
AKT1
UBE2D2
RBX1
PLAU
FBXO11
H3-4
H4C3
H4C5
H4C6
H4C11
H4C8
H4C9
H4C4
H4C12
H4C13
H4C14
H4C15
ESRRA
NFKB1
PDXP
SETD6
PCIF1
CBX2
ALDH1A1
MUC1
HSP90B1
STUB1
JAK1
RHOA
SCD
SLC1A1
CLU
CDC6
ELOC
ELOB
DPH2
SRA1
SHC1
PIK3CA
MMP3
TTR
CS
LMNA
ADAR
KHDRBS1
UNG
CREBBP
NGF
TLR2
LEPR
EIF2AK2
ABCA1
ITGA6
MAP2K3
SREBF1
TSC1
FASLG
MFN2
CTCF
IL4
NR1H2
SGPL1
ETFA
MBP
BCAT1
CFLAR
GCDH
SLC25A15
DKK1
MBD4
EPO
MMADHC
CRY2
TET3
CPSF6
DMAP1
NANOG
SP2
WTAP
CSN2
MRM3
IRAK1
NCOA3
CDKN3
RPL3
ASH2L
CBX5
EIF4EBP2
ECE2
RBBP5
ZRANB3
METTL17
SERPINC1
GPT
GLUD1
MYCN
ABCC2
PRKCI
CBX1
IRF1
CPS1
ADD1
TCN1
SQOR
FH
TFCP2
SLC25A39
HACD3
RPS6KB1
IDO1
HSP90AA1
ACLY
PRDX5
TSC2
MUC16
CETP
APOB
PRKAA2
SLC25A37
HRAS
CP
CYP3A4
GAD1
RARB
FKBP1A
MLH1
PAK4
RXRA
RYR1
SMPD1
CCND2
RYR2
SORD
TAB2
AQP5
LCAT
ADARB1
BID
CDKN2B
GABRD
HP
ISG15
TRAF6
BMP6
FMO3
HELLS
MAP3K2
UROD
WDR5
H2AX
ADAMTS10
GCG
MANF
CXCL5
DPH1
TMPRSS3
YY1AP1
DNAH8
NOP58
TRMT112
EEF2KMT
TIFAB
TCF4
DDIT3
MMUT
NAT2
F7
HLA-DRB1
NDRG1
CRP
MEN1
HOXA10
CSAD
SP3
TBX1
ACTB
VIM
HSPA8
TUBA1A
FLNB
ACTN4
CLTC
CTTN
EPRS1
DDX1
HSPA4
KHSRP
RANGAP1
HNRNPH1
SEC23B
UGGT1
CEP170
MPRIP
SND1
MTREX
ACE
LPL
AGT
APOC3
MMACHC
GGH
CD40
CSKMT
MITD1
FXR1
NAT10
NOS2
CCL2
LOX
CCNB1
HNRNPH2
AGTR1
DRD5
TOR1A
ZBTB25
BRAF
HNF1B
CENPW
SLC1A5
GDF15
PTPN11
JAK2
IFNAR1
ARG2
GFER
NDUFS7
TIAM1
NDUFS2
POLI
SSTR1
MORF4L1
TSC22D3
CIAPIN1
NDUFAF7
RAB5IF
TWNK
ETS1
IL1RAP
CTNS
GFPT2
TXNDC17
INSR
CSNK2A1
SLC2A2
PDPK1
USP7
GLUL
USP9X
P2RY1
PRKAA1
KIF5A
EIF2AK4
PSMC3
PSMC1
PSMC5
PSMC2
PSMD12
USP11
USP47
NF2
AHR
PDCD1
VHL
MAX
TKT
CLPP
USF1
GPR55
LDLR
ERN1
PTPRD
NOX4
ZNF366
SIRT3
SLC25A38
NFX1
ATF3
CELF1
DCTPP1
SHH
GLI1
GRIN2A
ADAM17
BAX
MYB
CDKN1B
TBP
IGF2R
FBXW7
NCOA1
SOCS1
NCOA2
LGALS3BP
AIM2
DDAH1
CIAO1
SLC30A9
RIOK1
UBD
POLN
MMS19
CIAO2B
FABP12
METTL9
EML3
DTWD2
CIAO2A
OAZ2
DTWD1
TGIF2-RAB5IF
PRKCZ
WWTR1
HDAC9
ICAM1
SCNN1A
ADRA2A
F8
ITGA3
LIPC
THBD
PON2
DPEP1
ADRB3
APOA4
LPA
OLR1
CYP7A1
RNF213
DCP1A
NBPF3
SYT9
SIRT4
MX1
MX2
FLT1
HNF4A
GRM5
PIAS3
GPBAR1
RANBP9
BMP4
GLS
CLOCK
IDH3A
JAZF1
PARP1
ACAT1
SMARCA4
FLNA
RAD50
TOP1
ACTN1
HSPA9
SPTAN1
VCP
CTNNA1
CYP2D6
HSPA1A
JUP
MYH9
RPA1
SMC3
DDX5
EIF4G1
OGDH
ACSS2
CTNND1
EIF2S3
MARK2
MYH10
TJP1
EWSR1
FUS
PLOD3
SPTBN1
TJP2
TRIM25
TUBA1B
DHX9
DSG2
GNAI2
NEFM
PPP1R12A
SMARCC2
AGO2
ATXN2
DDX41
EIF3A
PLEC
PTBP1
RPS27A
SFPQ
TRIM21
TUBA1C
DBN1
DSC3
EFTUD2
FLII
HSPH1
LRPPRC
MATR3
MPDZ
PRPF3
PUM1
SPTBN2
UPF1
AGO1
DDX39B
GTF2H1
H1-4
IRS4
SF3B4
CPSF3
DDX17
DHX30
DHX36
GTF2I
HNRNPF
HNRNPL
HNRNPM
IGF2BP1
MAP4
MOV10
NXF1
PKP4
PPP1R9B
PUM2
RBM10
RNF14
RPL4
SCYL1
SEC24B
SRSF4
SVIL
UHRF1
XRN2
AMOT
ATAD3A
ATXN2L
CAPRIN1
CDC42BPA
FUBP1
GIGYF2
GTPBP1
IK
LARP7
MTDH
MYO18A
MYO1B
MYO1C
SAFB
SCRIB
SNX9
SPECC1L
TNRC6A
ZC3H14
AKAP8
BCLAF1
DDX10
FIP1L1
GTPBP4
LMO7
MAGI1
MAP7
PALS1
PCDH7
RBBP6
RBM39
CCAR1
CORO1C
HNRNPH3
LARP1
PLEKHA7
RBM5
SRRT
TCF20
YTHDF2
ZFR
CCAR2
CHERP
DNAJC10
G3BP2
HNRNPAB
HNRNPUL1
LIMA1
PATJ
PRPF40A
PTCD3
RBM6
RNF41
RRBP1
SEC16A
SIPA1L3
UBAP2L
ZCCHC8
ACIN1
MYO1D
PPP1R9A
PXMP2
RAI14
RRP1B
SIPA1L1
STRBP
ZC3HAV1
AGO3
HNRNPA0
PNN
SART1
ARHGAP21
BAG4
HSPA4L
LARP1B
LARP4
MYBBP1A
PRRC2A
RC3H1
RNF138
SUGP2
THRAP3
UTP14A
ZNF629
ABLIM1
COBL
CPSF2
KRI1
NOP14
RBM27
SART3
UACA
FUBP3
LUZP1
CORO1B
LARP4B
PALM2AKAP2
PRPF39
ESF1
HNRNPUL2
PAN3
R3HDM1
ITPRID2
JCAD
NCBP3
ATP5MF-PTCD1
MASP2
IKBKE
MINPP1
EARS2
DDO
NPLOC4
JOSD2
FTH1
IGF1R
CFTR
IKBKB
TYK2
AR
CTSD
FOS
GAPDH
HDAC4
JAK3
PIK3R1
AIFM1
CD36
PTPN6
SRC
TH
TUBB3
BLM
CSNK1A1
KRT18
PCSK9
PPP2CA
PRDX1
STAT5B
ABCC1
CDH1
IFNAR2
ITPR1
MAPK9
PPP1CA
RB1
TUBB
UBA1
ACTA1
ANXA2
CSNK2B
IDE
IKBKG
ITGAL
KIF5B
NRG1
RUNX2
SOD2
CCR5
DIABLO
GP1BA
KRT8
MAPK10
OGG1
PRDX6
PSMB9
RELB
WWOX
ATP5F1A
CRKL
CSF2
FTO
KLF5
MAP2K7
MCM3
PDXK
PPP2R1B
RIPK2
SOX2
TPM3
ATP5F1B
CALM1
CBR1
CHKA
COASY
DLX5
GARS1
GJA5
KRT17
LAMA2
NCL
NEDD4L
NUMA1
PDIA3
RUVBL1
SEC24C
SLC7A5
STIP1
TCIRG1
BCAR1
DGAT2
MSX2
PSMB10
SKP1
ARHGEF7
CD70
CHD8
DHPS
DOCK6
EN2
F2RL3
FABP5
IQGAP1
MED1
MSH3
PFKFB3
POLK
RPIA
VASP
ZYX
AOX1
CDC42BPB
DOCK7
GMDS
NUDC
POLQ
SEC23A
SERPINB1
SLC39A7
SMC4
TBC1D4
TFG
VAMP7
ALG2
DDAH2
GAS1
REV1
VPS33B
EDC3
GAN
GIT1
KLC2
LASP1
PLEK
RASGRP3
SHOC2
EEF1G
EXOSC9
FLAD1
HSF2
HSPA13
INO80
LMBRD1
NDUFAF3
PDIA6
PELP1
REEP1
CAPZB
DBNL
DEAF1
DNPEP
IPO5
RAB5C
RCBTB1
SMOX
TXNL1
AZIN1
KCTD3
CCL27
OGFR
PEG3
PSME2
TXNDC5
ALKBH5
ARHGEF16
BZW2
EXOSC4
MEP1B
PSME1
RBM7
SRGAP2
ANXA10
PPME1
CST1
FN3KRP
H2AC4
NUFIP1
PUDP
RCC2
TRMT10A
CNN2
CNOT7
SLC43A2
UBXN1
GSX1
PEF1
FOXK1
SPICE1
REXO1
RHBDD1
LRRC53
NOTCH3
ALPL
DYRK1A
PLA2G7
BDNF
PRNP
NPY
ADCYAP1R1
FUT2
CARTPT
CCK
PRL
ALOX5AP
CDK10
ELN
IL17A
MYT1L
SHBG
GHRL
XK
ERN2
RASIP1
CYP20A1
PLK1
ITGA2B
KLF4
PPARGC1A
ERG
GRID1
SAMHD1
L3MBTL3
DRD2
ALOX5
BMPR1B
DNM1L
POR
FANCD2
FTL
WNT9B
CISD1
VCPIP1
NOTCH2
HDAC3
IFNG
KEAP1
NR3C1
BRCA2
DPYSL2
GATA1
BPGM
NUP98
RBBP8
ABCG1
FGF21
RAD54B
NFYC
TTC21B
ATF5
NFYA
SLC2A8
NFYB
CYP4F11

## Sheet: TableS2
TableS2. eQTLGeneqtl result.
id	nsnp	method	b	se	or	or_lci95	or_uci95	pvalue
ABLIM1	6	MR Egger	0.0400446051708785	0.261034696591214	1.04085720077025	0.624013422674404	1.73615450089535	0.885505229288247
ABLIM1	6	Weighted median	-0.160013	0.110708111335074	0.852132690776388	0.685915441380203	1.05862921124605	0.148356924250264
ABLIM1	6	Inverse variance weighted	-0.196958	0.0962195497678836	0.821224942799405	0.680077485360047	0.991667010294922	0.0406613476663684
ABLIM1	6	Simple mode	-0.106471	0.207477821957208	0.899001543056959	0.598620726542786	1.35010990863349	0.629696889597684
ABLIM1	6	Weighted mode	-0.148279	0.124475340635372	0.862190273586028	0.675534556949896	1.10042048954941	0.2870209450673
ABT1	14	MR Egger	-0.236679	0.153804872777964	0.789244354783511	0.58383500903324	1.06692240430922	0.149788538001952
ABT1	14	Weighted median	-0.201991	0.0724679559437564	0.817102430769054	0.708909070255521	0.94180820980051	0.0053147249333449
ABT1	14	Inverse variance weighted	-0.204569	0.0906692252536198	0.814998278768465	0.68230332688901	0.973499861746401	0.0240571615715514
ABT1	14	Simple mode	-0.203869	0.116728053903359	0.81556958341993	0.648783946324694	1.02523151068672	0.104288094699523
ABT1	14	Weighted mode	-0.198191	0.0713106283480363	0.820213360943143	0.713224095964687	0.943251863300698	0.0156381632100874
ACACA	8	MR Egger	-0.161203	0.191104235571838	0.851119033138887	0.585219910220174	1.23783144749593	0.431267316759423
ACACA	8	Weighted median	-0.190688	0.0911251994922372	0.826390507233984	0.691222687183875	0.987990242665133	0.0363856063442247
ACACA	8	Inverse variance weighted	-0.233347	0.0726746326456685	0.791878983574456	0.686747236977877	0.913104983700305	0.00132347095191593
ACACA	8	Simple mode	-0.225381	0.136211400443448	0.798212284540337	0.611185331423905	1.04247078330026	0.141972350831176
ACACA	8	Weighted mode	-0.182087	0.0965378050839581	0.833528942096833	0.689836302847511	1.00715270339526	0.101243499221877
ACLY	6	MR Egger	0.0352906231156831	0.138108950709036	1.03592072756544	0.790252376769259	1.35796080511259	0.810917473599245
ACLY	6	Weighted median	-0.199086	0.0867138272551635	0.819479632616514	0.691394410427169	0.971293458763126	0.0216819568687316
ACLY	6	Inverse variance weighted	-0.192246	0.0705813345590693	0.825103703631375	0.718502844224834	0.947520426979933	0.00645445437959022
ACLY	6	Simple mode	-0.27299	0.151384570861326	0.761100181625832	0.565692834137921	1.02400711395549	0.131200713089844
ACLY	6	Weighted mode	-0.13014	0.0887157116647554	0.877972923630272	0.737844398040733	1.04471411136923	0.202310773005881
ACTN4	12	MR Egger	-0.0216291	0.140194221790107	0.978603129246708	0.743482703356294	1.28807849899975	0.880458562855365
ACTN4	12	Weighted median	0.220068389865576	0.0948623529652404	1.24616195252161	1.03472757349268	1.50080045385343	0.0203478749141863
ACTN4	12	Inverse variance weighted	0.210542050846142	0.0718739997862563	1.23434695746486	1.07215325187017	1.42107707899511	0.00339702891390512
ACTN4	12	Simple mode	0.38324372779037	0.154616674957257	1.4670355438301	1.08349837787155	1.9863373409831	0.030646013276836
ACTN4	12	Weighted mode	0.173015147894938	0.126698545905584	1.18888411403929	0.92745221867585	1.52400890110867	0.199348329293798
ADAMTS10	8	MR Egger	-0.146094	0.0931736582109995	0.864076214793503	0.719848379917689	1.03720134100634	0.167932770293158
ADAMTS10	8	Weighted median	-0.161703	0.0781677708796567	0.850693693961509	0.729853111130538	0.991541653943082	0.0385772694081575
ADAMTS10	8	Inverse variance weighted	-0.139054	0.0608284700256464	0.870180947086367	0.772380553819517	0.980365024634044	0.0222540456998113
ADAMTS10	8	Simple mode	-0.241569	0.118797644234638	0.785394605178098	0.622250590694866	0.991312334720375	0.0814968933005869
ADAMTS10	8	Weighted mode	-0.232532	0.105377973765517	0.792524479209573	0.644633904212072	0.974343803579673	0.0631088820578341
ADARB1	22	MR Egger	-0.0547721	0.0726958931470385	0.946700879976802	0.820980396916566	1.09167351561006	0.459963097260483
ADARB1	22	Weighted median	0.0979368435770369	0.0464493040167238	1.10289312812401	1.00692004130025	1.20801374704235	0.0349905791819602
ADARB1	22	Inverse variance weighted	0.0964122610834975	0.0425249470053286	1.10121295767329	1.01314906346874	1.19693145053672	0.0233784398346948
ADARB1	22	Simple mode	0.104394799583319	0.0680297614570927	1.1100386111991	0.971471319112606	1.26837066016357	0.139824753766749
ADARB1	22	Weighted mode	0.0770955851263289	0.0445083084087119	1.08014531728498	0.989910544175599	1.17860539350484	0.0979090722036974
ADD1	10	MR Egger	-0.107809	0.172873415939799	0.897799167896064	0.639773689894894	1.25988823642824	0.550234407283616
ADD1	10	Weighted median	-0.178351	0.0956763006870798	0.836648919992791	0.693588595406355	1.00921701994682	0.0623068483836435
ADD1	10	Inverse variance weighted	-0.22432	0.0757091687391217	0.799059704207302	0.688865261929459	0.926881418144792	0.0030474357650626
ADD1	10	Simple mode	-0.191686	0.148479015462634	0.825566262510862	0.617112079265552	1.10443414850557	0.228878434677926
ADD1	10	Weighted mode	-0.181802	0.100968272774217	0.833766442602876	0.684066752107096	1.01622609002611	0.105293127891585
AK5	30	MR Egger	-0.0010174	0.0470821342981419	0.998983118128178	0.910921656686373	1.09555773867027	0.982913090448363
AK5	30	Weighted median	-0.0541314	0.0382537736068847	0.947307625880608	0.878878345164841	1.02106479581453	0.157050819537195
AK5	30	Inverse variance weighted	-0.0740024	0.0294960233405111	0.928669442385121	0.876503457349836	0.983940138499275	0.0121109490845862
AK5	30	Simple mode	-0.0240642	0.0604486293631268	0.976223031611729	0.867149818379432	1.09901586467518	0.693476960304052
AK5	30	Weighted mode	-0.0448449	0.0410921123126591	0.9561457515456	0.882156802725457	1.03634035964377	0.284113571965447
ALKBH8	11	MR Egger	0.235489601169625	0.149548138509949	1.26552822117548	0.944004118234245	1.69656217346518	0.14978414000277
ALKBH8	11	Weighted median	0.245847635594814	0.0746795363578439	1.27870472961294	1.10459167780759	1.48026263313865	0.000994652885377495
ALKBH8	11	Inverse variance weighted	0.248010867534595	0.0571705448508081	1.28147385857984	1.14563217165234	1.43342277814615	1.43727461460898e-05
ALKBH8	11	Simple mode	0.163776601378034	0.113319740733389	1.1779511330367	0.943338508996385	1.4709129952711	0.178982728975728
ALKBH8	11	Weighted mode	0.248689565989265	0.0846993898734689	1.28234388811781	1.0861928259102	1.51391705797278	0.0148834272259727
ALOX5AP	27	MR Egger	-0.0504727	0.0461321518271597	0.950779929724799	0.868583400128324	1.0407549518376	0.284346173514368
ALOX5AP	27	Weighted median	-0.0335233	0.0338812862398674	0.967032336151091	0.904900156698687	1.03343063015208	0.322450155599769
ALOX5AP	27	Inverse variance weighted	-0.046004	0.0231231833331652	0.95503817958369	0.912720663257577	0.999317711518851	0.0466441942699773
ALOX5AP	27	Simple mode	-0.0720491	0.0569590910839495	0.930485182315311	0.832194621050543	1.04038484821662	0.217117744905382
ALOX5AP	27	Weighted mode	-0.0524515	0.0318248253669179	0.948900332003286	0.891519322437369	1.0099745652335	0.111359194753946
AMT	25	MR Egger	0.119336950653134	0.134502512434092	1.1267495133168	0.865638431045393	1.46662211406954	0.384130115900536
AMT	25	Weighted median	0.166463260520291	0.0398603775046303	1.18112014133377	1.09235609731946	1.27709708554528	2.96473077540189e-05
AMT	25	Inverse variance weighted	0.189233665443319	0.0604880600792648	1.20832326288942	1.07323458777426	1.36041562979038	0.00175732944541192
AMT	25	Simple mode	0.168436030612452	0.0755603102016241	1.18345251969054	1.02054604533493	1.37236322923797	0.0354233442486684
AMT	25	Weighted mode	0.187453551525781	0.0381162458534065	1.20617422316752	1.1193472575526	1.29973629436028	5.11840353942254e-05
ANKZF1	4	MR Egger	-0.349307	0.325214140528603	0.705176435102222	0.37279486874553	1.33390732092645	0.395173222772521
ANKZF1	4	Weighted median	-0.243965	0.123536966748676	0.783514738141352	0.615021617403295	0.998168726941113	0.0482866175225743
ANKZF1	4	Inverse variance weighted	-0.227672	0.11015432246544	0.796385072832208	0.641738151431808	0.988299016997675	0.0387482998890219
ANKZF1	4	Simple mode	-0.262608	0.168747333049966	0.769043619244855	0.552472090483503	1.07051215525409	0.217514723725949
ANKZF1	4	Weighted mode	-0.239768	0.149281511188073	0.786810642783581	0.587217835803819	1.05424418308087	0.206594411060516
AS3MT	47	MR Egger	0.0899553596085068	0.0634619067509697	1.09412544042702	0.966155989856533	1.23904472151271	0.163232720233408
AS3MT	47	Weighted median	-0.0522008	0.0345493471906583	0.949138224274997	0.886993558412672	1.01563687834672	0.130812236336662
AS3MT	47	Inverse variance weighted	-0.0705183	0.0344666331162413	0.931910676968552	0.871035182290432	0.997040679303368	0.0407575761767925
AS3MT	47	Simple mode	-0.0177042	0.0701594348130879	0.98245156488665	0.856229589720272	1.12728068375161	0.801900196939811
AS3MT	47	Weighted mode	-0.0565008	0.0315346275071513	0.945065746621367	0.888421798301826	1.00532119669307	0.0797596438986548
ATF5	10	MR Egger	-0.110285	0.167038089028949	0.895578699908508	0.645532428551058	1.24248011758309	0.5276484459756
ATF5	10	Weighted median	-0.141609	0.108785242503025	0.867960727241251	0.701294135525436	1.07423659470462	0.193009339356965
ATF5	10	Inverse variance weighted	-0.158503	0.0787456472588728	0.853420613764512	0.731363833886594	0.995847361124956	0.0441309765222293
ATF5	10	Simple mode	-0.0458306	0.158940103856625	0.955203724207034	0.69952535302757	1.30433321793131	0.779608250724935
ATF5	10	Weighted mode	-0.139994	0.119834922860971	0.869363415742123	0.687378295381317	1.09952955120811	0.272729940462027
ATG7	18	MR Egger	-0.0652762	0.0676876093424009	0.936808660582032	0.820415847482212	1.06971418121044	0.349208626963448
ATG7	18	Weighted median	-0.0648565	0.05077110116448	0.937201957075359	0.848429875976579	1.03526235133442	0.20145078218593
ATG7	18	Inverse variance weighted	-0.0933653	0.0387499531725581	0.910860678911146	0.844242727695859	0.98273535461873	0.0159774316087829
ATG7	18	Simple mode	-0.128963	0.0817918228805257	0.879006513592986	0.748806297344202	1.03184555696082	0.133285120791436
ATG7	18	Weighted mode	-0.0644652	0.0492562003311864	0.937568784533502	0.851285851326879	1.03259701117022	0.208028718111307
AZIN1	15	MR Egger	0.127373660911268	0.0851422040402769	1.13584135801376	0.961265090930825	1.34212258693933	0.158528489275729
AZIN1	15	Weighted median	0.0747953072375156	0.0500514280051551	1.07766353837981	0.976963983839037	1.18874259559668	0.135079174309372
AZIN1	15	Inverse variance weighted	0.0896267733175538	0.045204528288032	1.09376598486604	1.00102642428623	1.19509735270274	0.047401555157449
AZIN1	15	Simple mode	0.024106467948393	0.0858502069224236	1.02439937778491	0.865749271108109	1.21212240105378	0.782973233597447
AZIN1	15	Weighted mode	0.0716202918754347	0.0506183430543809	1.07424736615973	0.972785512449515	1.18629172508468	0.178951895802766
B3GALT6	15	MR Egger	0.00081315773453545	0.0699152601599665	1.00081348843692	0.872649971841586	1.14780000109723	0.990896912893378
B3GALT6	15	Weighted median	-0.0594748	0.0414706616665894	0.942259266193788	0.868700111263419	1.02204720963692	0.151531778135622
B3GALT6	15	Inverse variance weighted	-0.139824	0.0413349108427585	0.869511372187111	0.801844731460509	0.942888313284313	0.000717753280237011
B3GALT6	15	Simple mode	-0.0488591	0.0771683512507469	0.952315316322113	0.818641473017946	1.10781641486884	0.536842301115642
B3GALT6	15	Weighted mode	-0.0762549	0.0370637554348391	0.92658002573713	0.861655428291099	0.99639660577287	0.0587749065516046
CANX	11	MR Egger	-0.11295	0.123439174242054	0.893195137490876	0.701249886173179	1.13767940554121	0.384037959807228
CANX	11	Weighted median	-0.137798	0.0565005519435223	0.871274897126545	0.779939580812033	0.973306093239319	0.0147330942986915
CANX	11	Inverse variance weighted	-0.168185	0.0502613553859232	0.845197518958554	0.76590496367359	0.932699068337853	0.000819250379892305
CANX	11	Simple mode	-0.0848425	0.0843803063722268	0.918656974990615	0.778623325666826	1.08387536036909	0.338376503087231
CANX	11	Weighted mode	-0.126215	0.0567096988706759	0.881425451450641	0.788702679978885	0.98504905103881	0.0502130471629063
CAPN5	7	MR Egger	0.0437495967458642	0.232808047196074	1.04472072066466	0.661957333678782	1.64880926406613	0.858326824899266
CAPN5	7	Weighted median	-0.312517	0.12213211896213	0.731603390129732	0.575857133145473	0.929472762672376	0.0105021626942635
CAPN5	7	Inverse variance weighted	-0.211791	0.0955145692857053	0.80913397315366	0.670991152238833	0.975717465613309	0.0265980812730787
CAPN5	7	Simple mode	-0.361128	0.164223791213267	0.696889892695901	0.505096143501884	0.961511048519604	0.0701989821425828
CAPN5	7	Weighted mode	-0.35918	0.164877318555677	0.698248519353261	0.505433026436441	0.964620373576502	0.0722135598639329
CAPZB	4	MR Egger	-0.204167	0.27853549371195	0.815325943841612	0.472320791012096	1.40742564661777	0.539827836677709
CAPZB	4	Weighted median	-0.479766	0.177266095287208	0.618927917029216	0.437268432470856	0.876056303249505	0.00680014613727197
CAPZB	4	Inverse variance weighted	-0.311934	0.14025311902166	0.732029692948261	0.556087115200833	0.963639431142717	0.0261430407883537
CAPZB	4	Simple mode	-0.491406	0.265350080601947	0.611765742066725	0.363675969266224	1.0290955542693	0.161117831556063
CAPZB	4	Weighted mode	-0.0219233	0.271922710930826	0.978315280097618	0.574134378007505	1.66703270860393	0.940818883295488
CASP8	19	MR Egger	-0.0197907	0.09789679168296	0.98040384862794	0.809232983844786	1.18778117747711	0.84219204376228
CASP8	19	Weighted median	-0.154568	0.0655239434863781	0.856784974001647	0.753523384733197	0.974197359428893	0.0183262795365902
CASP8	19	Inverse variance weighted	-0.163121	0.0457489181568493	0.849488224064784	0.776631671896732	0.929179518345339	0.000363059274979067
CASP8	19	Simple mode	-0.132278	0.103823040088726	0.876097334718669	0.714786601626453	1.07381215338207	0.218842752903168
CASP8	19	Weighted mode	-0.140051	0.0684442227769587	0.869313874052873	0.760178727460092	0.994117020540393	0.0556287853720705
CASP9	25	MR Egger	0.179451301735484	0.0543758283511774	1.19656063222245	1.07559573283932	1.33112962693249	0.00312867947622993
CASP9	25	Weighted median	0.142934387948632	0.0397427747988789	1.15365410557031	1.06720016345621	1.24711168614232	0.000322543225986391
CASP9	25	Inverse variance weighted	0.146691164765195	0.0286211758988906	1.15799627774745	1.09482404406345	1.22481360045764	2.97116589996154e-07
CASP9	25	Simple mode	0.153041561114623	0.0621567690560377	1.16537341215422	1.03170656848401	1.31635799484301	0.0213747002440282
CASP9	25	Weighted mode	0.14398643233775	0.0371521048378666	1.15486843955369	1.07376193215527	1.24210131942386	0.000721122425898281
CBR1	18	MR Egger	-0.0440858	0.0826346940302351	0.956871866650385	0.813792558626067	1.12510707978556	0.601019466248703
CBR1	18	Weighted median	-0.0495459	0.0662755231741008	0.951661442724629	0.835733112529247	1.0836707173512	0.45471645237807
CBR1	18	Inverse variance weighted	-0.101841	0.0504963908914338	0.903173504285138	0.818064963456917	0.997136432045297	0.0437174623823507
CBR1	18	Simple mode	-0.0624228	0.111488555618728	0.939485611329149	0.755073378415338	1.16893700549591	0.582848865780231
CBR1	18	Weighted mode	-0.0384908	0.0654302737847226	0.96224060180229	0.846424653871626	1.09390359971398	0.564084652311353
CBX1	10	MR Egger	-0.0569629	0.251128682566587	0.944629149949305	0.577425944028625	1.54534835187404	0.826246715140564
CBX1	10	Weighted median	-0.166908	0.064188887562414	0.846277347609445	0.746232280955563	0.959735148631992	0.0093151705320359
CBX1	10	Inverse variance weighted	-0.184885	0.0799734901270718	0.831199566974182	0.7106086655244	0.972254848071995	0.0207868835758695
CBX1	10	Simple mode	-0.117067	0.106248507004376	0.889525595997383	0.722300464887058	1.09546625594132	0.2991307445186
CBX1	10	Weighted mode	-0.198836	0.0760942621515403	0.819684349978508	0.706112500029706	0.951523211345816	0.0281310160924731
CD40	42	MR Egger	0.10795501068656	0.0418843131722745	1.11399762627068	1.02619907369398	1.20930796289803	0.013744838634985
CD40	42	Weighted median	0.0912008070936305	0.035124946049125	1.09548896512817	1.02260767890974	1.17356450324828	0.00941876108593578
CD40	42	Inverse variance weighted	0.088402988520202	0.0241385793572735	1.09242826938678	1.04194730702638	1.14535496728836	0.00024994999782022
CD40	42	Simple mode	0.0924973658814604	0.0578522304884508	1.09691025216487	0.979323740849996	1.22861526900193	0.117531736865864
CD40	42	Weighted mode	0.0996976004373146	0.0334695395726691	1.10483676539969	1.03468527968247	1.17974450989914	0.00484486465265328
CDA	52	MR Egger	-0.0401284	0.0264303266948139	0.960666102649465	0.912167340341481	1.01174348166667	0.135244494516127
CDA	52	Weighted median	-0.0201968	0.0236550775755635	0.980005771422159	0.935606057183295	1.02651249919451	0.393213169697741
CDA	52	Inverse variance weighted	-0.0346296	0.0170901046018207	0.965963100052443	0.934142531364257	0.998867602463421	0.0427342595218709
CDA	52	Simple mode	-0.0454806	0.0556812373114956	0.955538182108858	0.856744291785796	1.06572430796677	0.417840704020906
CDA	52	Weighted mode	-0.0139227	0.0222041925401226	0.986173723511372	0.944175737927532	1.03003982614403	0.533435086197928
CDC42BPA	8	MR Egger	-0.431849	0.223671143052682	0.649307367752825	0.41884912279977	1.00656784237709	0.101740871083888
CDC42BPA	8	Weighted median	-0.158658	0.10790252753539	0.853287938752921	0.690632674226958	1.05425117228372	0.141457585794784
CDC42BPA	8	Inverse variance weighted	-0.170886	0.0847993916453111	0.842917271280263	0.713842257083123	0.995331278265627	0.0438852688227022
CDC42BPA	8	Simple mode	-0.0724657	0.150905974524099	0.930097629995309	0.691950104060882	1.25020806593704	0.645724962839857
CDC42BPA	8	Weighted mode	-0.148294	0.130504362865235	0.862177893679362	0.667589238071688	1.11348517614893	0.293226516533097
CDH1	20	MR Egger	-0.29384	0.125500257656849	0.745395673793582	0.582852806302877	0.953267625208044	0.0309205831120816
CDH1	20	Weighted median	-0.170181	0.063349635671412	0.843511927320785	0.745018280933061	0.955026728527153	0.00722307434916755
CDH1	20	Inverse variance weighted	-0.193711	0.0599307000862685	0.823896183185615	0.732585720430744	0.926587703987326	0.00122821396310414
CDH1	20	Simple mode	-0.144535	0.103860544016275	0.865424768879041	0.706027213240114	1.06080901209487	0.1801156949722
CDH1	20	Weighted mode	-0.216889	0.0580412050131551	0.805019251332921	0.718456693349109	0.90201121517246	0.00139738701413543
CDKN1B	5	MR Egger	-0.0405403	0.419539914182036	0.960270441133855	0.421962616030669	2.18531046373167	0.92911344685974
CDKN1B	5	Weighted median	0.312723403795589	0.135503188940535	1.36714333206928	1.04826577251103	1.78302195820463	0.0210065080518623
CDKN1B	5	Inverse variance weighted	0.295385583770774	0.115133592659383	1.34364434626967	1.07221193338123	1.6837903711528	0.0103000522896647
CDKN1B	5	Simple mode	0.560251625679317	0.24451654973529	1.75111306988023	1.08437001627282	2.82781424927735	0.0837405404160588
CDKN1B	5	Weighted mode	0.286390214420927	0.153503526712938	1.33161196807802	0.985627585621447	1.79904708370212	0.135504872948486
CFLAR	24	MR Egger	0.0226834914597557	0.0575974478107547	1.02294271819732	0.913741558513882	1.14519449724363	0.697499143445551
CFLAR	24	Weighted median	-0.0762589	0.0416153933964722	0.926576277912969	0.853999151630731	1.00532137198455	0.0668816147714197
CFLAR	24	Inverse variance weighted	-0.0955872	0.0300664355609938	0.908839136038094	0.856828598429624	0.964006776510871	0.0014768288962914
CFLAR	24	Simple mode	-0.0432811	0.0767234978986356	0.957642123506826	0.823938660517843	1.11304212395894	0.578133618964556
CFLAR	24	Weighted mode	-0.0680433	0.0415528423473812	0.934220014212007	0.861149737746151	1.01349044968479	0.115133963258842
CLN6	48	MR Egger	-0.0657583	0.0382091360172357	0.936357108422617	0.868794851536086	1.00917337728624	0.0919692741274553
CLN6	48	Weighted median	-0.0452748	0.027304732169579	0.955734812953413	0.905931057081061	1.0082765410805	0.097291221201358
CLN6	48	Inverse variance weighted	-0.0449879	0.0187490167778592	0.956009097164993	0.921515277559593	0.991794076689219	0.0164184739642248
CLN6	48	Simple mode	-0.0920965	0.0423984246119119	0.912017146062413	0.839291327622118	0.991044762810092	0.0349210900512451
CLN6	48	Weighted mode	-0.0397623	0.0264807067227387	0.96101786274695	0.912411241637121	1.01221389037426	0.139900712680535
CXCL5	37	MR Egger	-0.0764004	0.0376257774028733	0.926445137959061	0.860581484877869	0.997349592955501	0.0499544266169414
CXCL5	37	Weighted median	-0.0756667	0.0365378813302028	0.927125188635204	0.863051492455827	0.995955771950487	0.0383671777120149
CXCL5	37	Inverse variance weighted	-0.0825054	0.0244455397192477	0.920806442490149	0.877727864396309	0.965999302203456	0.000737967283344685
CXCL5	37	Simple mode	-0.10798	0.0646134730340615	0.897645135699251	0.790869055616278	1.01884	0.103359279231378
CXCL5	37	Weighted mode	-0.0747419	0.0363767930207948	0.927982971281003	0.864122782760874	0.996562539684622	0.0472251783433838
DDX5	15	MR Egger	0.0517082510942273	0.0458615144758518	1.05306846611907	0.962539362763815	1.1521120457351	0.279917305963456
DDX5	15	Weighted median	0.0554685304232424	0.0254232871416133	1.05703575208127	1.00565481607802	1.11104184389581	0.0291242892175858
DDX5	15	Inverse variance weighted	0.059172071831944	0.022226704058624	1.06095778598411	1.0157301686818	1.10819926231111	0.0077630280741936
DDX5	15	Simple mode	0.046386751242125	0.0502631630350708	1.04747944660494	0.949206365464672	1.15592692061507	0.371703214219541
DDX5	15	Weighted mode	0.0518789773259428	0.0292901920724643	1.05324826787804	0.994485462059748	1.11548328870536	0.0982844097857526
DHX36	23	MR Egger	0.113331477426083	0.0480270126255871	1.12000312717774	1.01938400956841	1.2305539356253	0.0280445018098541
DHX36	23	Weighted median	0.101899407485759	0.0371369068164648	1.10727208284282	1.02953893914404	1.19087430191074	0.00607167745368723
DHX36	23	Inverse variance weighted	0.0860222609561893	0.0288295390483934	1.08983058870609	1.02995628997267	1.15318555131205	0.00284670774203759
DHX36	23	Simple mode	0.0961543043168557	0.0527135301791397	1.10092892897448	0.992861386977394	1.22075903298322	0.0817521021732815
DHX36	23	Weighted mode	0.0980043013088306	0.0371202310143467	1.10296752930228	1.02557009531065	1.18620597095967	0.0149498117102306
DIMT1	8	MR Egger	0.191643151516432	0.148538950658611	1.21123821131673	0.90529611330766	1.62057	0.244474717205973
DIMT1	8	Weighted median	0.132777419784145	0.073566835753364	1.14199578437225	0.988651309490383	1.3191247095968	0.0710974848301168
DIMT1	8	Inverse variance weighted	0.120051080599877	0.0606566074365974	1.12755444626589	1.00116480788652	1.26989983994532	0.0477943776832043
DIMT1	8	Simple mode	0.158751750633122	0.108576020030464	1.17204695064897	0.947377868867445	1.44999593052322	0.18710062713441
DIMT1	8	Weighted mode	0.100841472950666	0.0925863192029048	1.10610128089175	0.922537076370996	1.32619064851368	0.312152146746299
E2F3	5	MR Egger	-0.0211711	0.100814463178811	0.979051395359761	0.803508521932737	1.19294520044448	0.847120289418767
E2F3	5	Weighted median	-0.182329	0.0801961284285591	0.833327515010462	0.712117074559884	0.975169353582345	0.0229940840571606
E2F3	5	Inverse variance weighted	-0.186492	0.0713933857493419	0.829864864989887	0.721499610380937	0.954505982035218	0.00899667602959836
E2F3	5	Simple mode	-0.378042	0.168631184654849	0.68520158370312	0.492353008331945	0.95358655753907	0.0884424294625832
E2F3	5	Weighted mode	-0.065051	0.0852101073296718	0.937019710036391	0.792896349996562	1.10734011702852	0.487756645499396
EEF1A1	41	MR Egger	0.00104910886120166	0.0449251487132206	1.0010496593684	0.916673261532232	1.09319259388734	0.98148827132638
EEF1A1	41	Weighted median	-0.0485853	0.0299937490956763	0.952576097463935	0.898190557523682	1.01025468800444	0.105265159200327
EEF1A1	41	Inverse variance weighted	-0.0815039	0.0240489256167066	0.921729122618895	0.879290641257366	0.966215874046961	0.000701258566295819
EEF1A1	41	Simple mode	-0.0693222	0.0521379131585893	0.933026019548774	0.842389737857986	1.03341424287601	0.191185605068665
EEF1A1	41	Weighted mode	-0.0343186	0.0316138866327001	0.966263651206213	0.908208075173608	1.02803032605043	0.284175962440081
EEF2	4	MR Egger	0.0147961795208978	0.284085341077332	1.01490618486843	0.581577471446223	1.77110465012129	0.963196303416647
EEF2	4	Weighted median	0.166716721091193	0.144792773606638	1.18141954666121	0.88951659528806	1.5691131032594	0.249561120701215
EEF2	4	Inverse variance weighted	0.286497613226735	0.144918340244347	1.33175498929321	1.00246068888538	1.76921785679135	0.0480462677791819
EEF2	4	Simple mode	0.574535722567372	0.240652538078491	1.7763056368193	1.10833262676421	2.84685449043204	0.096967659344715
EEF2	4	Weighted mode	0.113415716276456	0.163541941605388	1.12009747892757	0.812916818229158	1.54335392523054	0.537868919082497
EIF2AK4	18	MR Egger	0.205690930515232	0.110451272132116	1.22837349255728	0.989264478623423	1.52527607108367	0.0810319233330386
EIF2AK4	18	Weighted median	0.123464573414661	0.0714245473481164	1.13140992184194	0.983608291047656	1.30142092425729	0.0838804567150853
EIF2AK4	18	Inverse variance weighted	0.111875537300557	0.0493447240290235	1.11837365617811	1.01527537204338	1.23194127354421	0.0233765519729886
EIF2AK4	18	Simple mode	0.000146806838403735	0.144038301338546	1.00014681761505	0.754146778265058	1.32639120873358	0.999198644427573
EIF2AK4	18	Weighted mode	0.223019078288468	0.0790854320061189	1.24984441840088	1.07037775856572	1.45940165302111	0.0117984331154768
EP300	19	MR Egger	0.14487405967551	0.109740656630956	1.15589398743699	0.932190927614905	1.43328031909888	0.204285499198659
EP300	19	Weighted median	0.163373244461242	0.0561429098126886	1.1774760941111	1.05478097762499	1.31444345472078	0.00361482789763027
EP300	19	Inverse variance weighted	0.146953327164983	0.0391822348223907	1.15829990062808	1.07267566317154	1.25075892542223	0.000176475919640669
EP300	19	Simple mode	0.137613231128464	0.0940177770503736	1.1475316349179	0.954410304052133	1.37973033981979	0.160522746801552
EP300	19	Weighted mode	0.152582285173713	0.0631024004004642	1.16483830707369	1.02932328389234	1.31819449036016	0.0264303205878153
ERN1	12	MR Egger	-0.140895	0.0699627691919592	0.868580263643963	0.75727992732952	0.996238837403564	0.0717113162993755
ERN1	12	Weighted median	-0.124568	0.0505221731524037	0.882878285632965	0.799641809964297	0.974779029221855	0.0136780514619489
ERN1	12	Inverse variance weighted	-0.110592	0.0400058868757197	0.895303886833413	0.827783511559603	0.968331742038209	0.0057028430253063
ERN1	12	Simple mode	-0.139049	0.0746051231683628	0.870185633157319	0.751807659222022	1.00720314147502	0.0892419820873603
ERN1	12	Weighted mode	-0.118422	0.0489677503856316	0.88832154141881	0.807026885344345	0.977805294072686	0.0341059875349107
ERO1L	80	MR Egger	0.0209059142125149	0.0261779632134864	1.02112597367646	0.970054625922909	1.07488612110341	0.426943077493824
ERO1L	80	Weighted median	0.0236249098110481	0.0217929630895561	1.02390618868779	0.981091748952605	1.06858903293438	0.278337581387097
ERO1L	80	Inverse variance weighted	0.0352446875581629	0.0161478077897057	1.0358731430622	1.00360145399687	1.06918255672525	0.0290630785160864
ERO1L	80	Simple mode	0.0133094160050414	0.0394920757377655	1.01339838053273	0.937915844103161	1.09495567659203	0.736999417096173
ERO1L	80	Weighted mode	0.0177110054370292	0.0218459099099615	1.0178687753387	0.9752055809184	1.06239839484285	0.419959809233385
ETFA	36	MR Egger	0.0219505643595262	0.0355428495887804	1.02219325044333	0.953406974505874	1.09594230920478	0.540966632252598
ETFA	36	Weighted median	-0.0230523	0.0298014036759032	0.977211394500275	0.921766786467462	1.03599101590637	0.439208790708025
ETFA	36	Inverse variance weighted	-0.0420256	0.0205731600412256	0.958845226056578	0.920950489244937	0.998299233529122	0.0410782254711107
ETFA	36	Simple mode	-0.0740207	0.0538434656420892	0.928652443024311	0.835642889954969	1.0320142375429	0.177950309420379
ETFA	36	Weighted mode	-0.0307585	0.0283524862732561	0.969709683989786	0.917292006896083	1.02512271354622	0.28539893525399
F13A1	42	MR Egger	-0.0768926	0.0520252443061584	0.925989326594457	0.836221248497736	1.02539397857597	0.147243185940747
F13A1	42	Weighted median	-0.063197	0.0378481474269273	0.938758488313748	0.871639460975466	1.01104589550692	0.0949683679146782
F13A1	42	Inverse variance weighted	-0.0658895	0.0272970269326955	0.936234270058279	0.88746009849478	0.987689035167043	0.0157871544986649
F13A1	42	Simple mode	-0.0751659	0.0720363393306678	0.927589599232806	0.805447616056914	1.06825378516494	0.302856282438368
F13A1	42	Weighted mode	-0.0808078	0.0410841964773065	0.922370965222842	0.851008797143224	0.999717277121089	0.0559894804137401
FAM162A	3	MR Egger	1.19422168180135	1.21691615432895	3.30098755172238	0.303937259930425	35.8512109345213	0.505991910992166
FAM162A	3	Weighted median	0.334238646655611	0.148535837444499	1.39687646369642	1.04405106934836	1.86893525816404	0.0244348404270698
FAM162A	3	Inverse variance weighted	0.300813813048933	0.136993646121292	1.35095778740924	1.03283377941341	1.76706744080176	0.0281046074102126
FAM162A	3	Simple mode	0.301726745498357	0.218873146523088	1.35219168375747	0.880500642200816	2.07657128455093	0.301980862255952
FAM162A	3	Weighted mode	0.356791190922544	0.148114407499374	1.42873750534393	1.06874701921225	1.9099850783032	0.137631161266425
FAS	23	MR Egger	-0.0216851	0.0529789679078453	0.978548351368513	0.882034721736736	1.0856226544921	0.686453356997604
FAS	23	Weighted median	-0.0733157	0.044032165236473	0.929307369927875	0.852468707118247	1.01307	0.095902884616061
FAS	23	Inverse variance weighted	-0.109523	0.0356700854854957	0.896261522215062	0.835741103494766	0.961164543474307	0.00213740139075471
FAS	23	Simple mode	-0.232063	0.0990539182291559	0.792896419438752	0.652980270218778	0.962792844794769	0.0285908016620818
FAS	23	Weighted mode	-0.0701797	0.042015082734419	0.932226251112067	0.858533740941893	1.01224418076922	0.109018617005546
FGF2	5	MR Egger	0.333208497961055	0.407797338297518	1.39543821416352	0.627460671336026	3.10337826497025	0.473727793683218
FGF2	5	Weighted median	0.252325410820169	0.1281471497473	1.28701477768419	1.00115766689507	1.65449168772246	0.0489497998036496
FGF2	5	Inverse variance weighted	0.292570879122493	0.121701100180978	1.33986770184529	1.05552336318272	1.70081072676115	0.0162162504868265
FGF2	5	Simple mode	0.215032860099428	0.181794535283255	1.23990263962067	0.868242323229825	1.77065608829043	0.302376671157163
FGF2	5	Weighted mode	0.259788500558583	0.139847586555518	1.29665581568199	0.985789171658285	1.70555363426606	0.136771380381416
FLT1	14	MR Egger	-0.110021	0.0717253869664625	0.895815058477505	0.778331265951604	1.03103222766455	0.150981344185534
FLT1	14	Weighted median	-0.0624227	0.0500669173545046	0.939485687747783	0.851671957960002	1.03635366790411	0.2124762497062
FLT1	14	Inverse variance weighted	-0.111439	0.0373636254797229	0.894545598606696	0.831376842118823	0.962513973744103	0.00285844967190146
FLT1	14	Simple mode	-0.0802513	0.0826722910165186	0.922884385010549	0.784829326957004	1.08522395741585	0.349405078282809
FLT1	14	Weighted mode	-0.0686366	0.0545865711169363	0.933665899557928	0.838931438988581	1.0390980376755	0.23073242026283
FN3KRP	59	MR Egger	0.0270175664027163	0.0217042275063329	1.02738585007856	0.984597136933419	1.07203407906419	0.21829661654876
FN3KRP	59	Weighted median	0.0277970583902045	0.0166156769365665	1.02818700132168	0.995241688399644	1.06222289722088	0.0943387787154142
FN3KRP	59	Inverse variance weighted	0.0272572369495635	0.0127891107055115	1.02763211371697	1.00219298103998	1.05371697978422	0.0330656884702068
FN3KRP	59	Simple mode	0.0765096653289858	0.0277752574733403	1.0795126241314	1.02231550830682	1.13990983819578	0.00783703846420222
FN3KRP	59	Weighted mode	0.0388237975272138	0.0136959033314361	1.0395872896599	1.01205187253529	1.06787187707587	0.00630287581558283
FTH1	13	MR Egger	0.0493107779445003	0.0877502640651752	1.05054678678384	0.884546902527393	1.24769930013707	0.585421903231443
FTH1	13	Weighted median	0.0920872907550113	0.0452257317910303	1.09646	1.0034507967818	1.19809132147633	0.0417332599579957
FTH1	13	Inverse variance weighted	0.143576195683584	0.0685145815593855	1.15439476735453	1.00933087956633	1.32030764724855	0.0361215269022855
FTH1	13	Simple mode	0.180452479925166	0.112522233349057	1.19775920252116	0.960701917681563	1.49331138079362	0.134758865578758
FTH1	13	Weighted mode	0.0954926624011551	0.0447171188302785	1.10020074917257	1.00787797874949	1.20098039048509	0.0540243800601002
FTO	12	MR Egger	0.159257149838949	0.155409695401826	1.17263945195926	0.864723174155631	1.59020056983441	0.329628021687538
FTO	12	Weighted median	0.121834894201782	0.0930790528280338	1.12956758822521	0.941199597907931	1.35563480817991	0.190554680134174
FTO	12	Inverse variance weighted	0.20154494887157	0.0755367027124036	1.22329122138706	1.05494961928471	1.41849561814837	0.00762651026951266
FTO	12	Simple mode	0.151206605148729	0.168922082018185	1.1632369640027	0.835369885468968	1.61978574755851	0.389886515899936
FTO	12	Weighted mode	0.121913085680618	0.106283206083687	1.12965591423851	0.917225434083907	1.39128554132233	0.275694772992475
GALK1	14	MR Egger	0.126127422560604	0.10579777793093	1.13442671063014	0.921975874564329	1.39583257793946	0.256242650172094
GALK1	14	Weighted median	0.106137040986733	0.0756525595589745	1.11197425211417	0.958733653980897	1.28970828574826	0.160630635581638
GALK1	14	Inverse variance weighted	0.133618527671768	0.0549338206269393	1.14295673010699	1.02628782566383	1.27288861295015	0.0150010158042618
GALK1	14	Simple mode	0.0220761904121559	0.110232754007058	1.02232167261283	0.823674371461876	1.2688771661536	0.844369270939461
GALK1	14	Weighted mode	0.0914190739942087	0.0777087531808372	1.09572810020589	0.940926658642544	1.27599750581296	0.260515475718086
GALK2	12	MR Egger	0.192681435491468	0.142825629649627	1.21249647364526	0.916441724441149	1.60419114428547	0.207068204507476
GALK2	12	Weighted median	0.0800645200411595	0.0774880610866528	1.08335696365597	0.930705777898273	1.26104547599593	0.301487034663071
GALK2	12	Inverse variance weighted	0.137299566437216	0.0681913471403795	1.1471717512063	1.00365117540258	1.31121554880644	0.0440677746878211
GALK2	12	Simple mode	0.115539268597455	0.128953068872352	1.12247859184282	0.871788224489917	1.44525717800633	0.389450417857384
GALK2	12	Weighted mode	0.0952854392814302	0.0813339280409666	1.09997278576146	0.937883948718274	1.29007446077882	0.266135219179657
GART	5	MR Egger	-0.311653	0.281083202481187	0.732235682517132	0.422073452070346	1.27032177011211	0.348429524066238
GART	5	Weighted median	-0.317139	0.11081980259202	0.72822916392538	0.586052262757676	0.904898332268254	0.00421297996286604
GART	5	Inverse variance weighted	-0.28741	0.0971833380900933	0.750203969400847	0.620090717634369	0.907618804312824	0.00310243849875865
GART	5	Simple mode	-0.332921	0.154485036408785	0.71682675773263	0.529558435660583	0.970318978981987	0.0974295211703469
GART	5	Weighted mode	-0.353335	0.134833485261247	0.702341622827932	0.539232211232718	0.914789111037887	0.0587666199358027
GBE1	7	MR Egger	0.197631644901787	0.230893902089204	1.21851346549694	0.774978181294836	1.91589273276908	0.431127841858037
GBE1	7	Weighted median	0.230614410447432	0.116199896125344	1.25937354453425	1.00286671523378	1.58148804879127	0.0471850670034547
GBE1	7	Inverse variance weighted	0.22914864458283	0.0978615063362818	1.25752894998401	1.03804599212087	1.52341907010971	0.0192033097080533
GBE1	7	Simple mode	0.225395634858019	0.172571042150829	1.25281827673593	0.893290352873694	1.75704755959175	0.239352094812893
GBE1	7	Weighted mode	0.225395634858019	0.163480197673472	1.25281827673593	0.909349697938646	1.7260176564434	0.217173900838636
GCAT	57	MR Egger	0.0518672607546936	0.0270812842037427	1.05323592749195	0.998788677958898	1.11065127532962	0.0606669508908504
GCAT	57	Weighted median	0.0606362784986609	0.0242880745999792	1.06251238529705	1.01311693431593	1.11431615707016	0.0125409649413948
GCAT	57	Inverse variance weighted	0.0591969721187347	0.0172005373024291	1.06098420446617	1.02581141007065	1.0973629958446	0.000578334025609998
GCAT	57	Simple mode	0.0709248554395268	0.043782580551287	1.07350055511003	0.985221290692444	1.16968994956615	0.110865044599416
GCAT	57	Weighted mode	0.0609651930759154	0.0213146570620205	1.06286191858923	1.01937374702703	1.10820536754242	0.00593864409774044
GGCT	19	MR Egger	0.11355209300284	0.0825554531715424	1.12025024457158	0.952889248885034	1.31700574010159	0.186842412316369
GGCT	19	Weighted median	0.122675647481643	0.0470325825355639	1.13051767521825	1.0309614213999	1.23968772007534	0.00909899887776586
GGCT	19	Inverse variance weighted	0.167714223259838	0.038990315014542	1.18259860317904	1.09559019160224	1.27651695584799	1.69697173650253e-05
GGCT	19	Simple mode	0.156513524280569	0.104314092522096	1.16942657786524	0.95318897792122	1.43471919283002	0.150846049313656
GGCT	19	Weighted mode	0.128163197556539	0.0497173824147092	1.13673850050596	1.03119376680759	1.25308594769042	0.0189616887705
GIT1	37	MR Egger	0.08342854129836	0.0564787734457493	1.08700753637027	0.973098610899657	1.21425040678391	0.148573427436441
GIT1	37	Weighted median	0.0765172326457587	0.0363103619571216	1.07952079317629	1.00536325424002	1.15914833567386	0.0350906126410513
GIT1	37	Inverse variance weighted	0.0587447935222618	0.0260854817419127	1.06050455856869	1.00764633435407	1.11613557296957	0.0243215727725039
GIT1	37	Simple mode	0.00368196989444169	0.0633187319960284	1.00368875667261	0.886545574939777	1.13631058430294	0.95395091002307
GIT1	37	Weighted mode	0.0782456417129459	0.0366425290484485	1.08138826011192	1.00644697764836	1.16190976283748	0.0396051142099069
GLRX5	22	MR Egger	0.0649816800508042	0.0682841606007634	1.06713947426416	0.933461765811986	1.21996068745483	0.352641455262744
GLRX5	22	Weighted median	0.0882480133859528	0.0475986652023967	1.09225898328698	0.994967336091893	1.1990641735609	0.0637388951923236
GLRX5	22	Inverse variance weighted	0.0665884514995097	0.0335407135368938	1.06886	1.00084901317502	1.14148294959219	0.0471108623273721
GLRX5	22	Simple mode	0.13214368140968	0.0779538845671629	1.14127228709843	0.979565735721556	1.32967332951825	0.104825035409626
GLRX5	22	Weighted mode	0.0954273129492179	0.0525126125681743	1.10012885400577	0.99253062776843	1.21939158506092	0.0834815745996642
GNMT	25	MR Egger	-0.123501	0.0463053465315382	0.883821099480333	0.807139234464913	0.967788087274032	0.0137675359412264
GNMT	25	Weighted median	-0.0537375	0.035500207630967	0.947680871057316	0.883982622570394	1.01596910441125	0.130096205400181
GNMT	25	Inverse variance weighted	-0.0632817	0.0237301184242037	0.938679002820114	0.896019824798154	0.983369168794733	0.00765942383712826
GNMT	25	Simple mode	-0.0215468	0.0565339044403577	0.978683657388476	0.876031465055337	1.09336449596452	0.706459248238125
GNMT	25	Weighted mode	-0.0549896	0.0323193209866265	0.94649498924252	0.888397970448599	1.00839127785134	0.101781137716318
GNPDA1	19	MR Egger	0.0208906303934467	0.0945347691127382	1.0211103670911	0.848404699490733	1.22897289749431	0.827737611215964
GNPDA1	19	Weighted median	0.0761217568771022	0.0621205627892482	1.07909395326882	0.95539104969847	1.21881376254135	0.220429280183951
GNPDA1	19	Inverse variance weighted	0.110057177172634	0.0453067028680735	1.11634189790753	1.02148355834992	1.22000909641356	0.0151339009900952
GNPDA1	19	Simple mode	0.175347974147327	0.0868440373350893	1.19166081162883	1.00514686078616	1.41278408695542	0.0586227818559432
GNPDA1	19	Weighted mode	0.0865690384261124	0.06709411785253	1.09042664645865	0.956059210131313	1.24367848633951	0.213289068918576
GOT2	21	MR Egger	0.148493972966916	0.0734684697777152	1.16008580587782	1.00450589334821	1.33976225118341	0.0575771818670526
GOT2	21	Weighted median	0.157440944974709	0.0545667766407203	1.17051163134658	1.05178641144791	1.30263850550373	0.00391053939584942
GOT2	21	Inverse variance weighted	0.145587600574664	0.0384103858205172	1.1567190593984	1.07283346263553	1.24716372948376	0.000150454165256329
GOT2	21	Simple mode	0.132747913574394	0.0895568086271737	1.14196208890222	0.958118866123689	1.36108102929431	0.153852841850127
GOT2	21	Weighted mode	0.160701697418664	0.055229305755954	1.17433460951456	1.05385224800785	1.30859119740041	0.00866394331437044
GPBAR1	13	MR Egger	0.246325915091671	0.176208310166383	1.27931645414364	0.905704329950837	1.80704732849349	0.189686593953319
GPBAR1	13	Weighted median	0.335414732533666	0.0656553680083253	1.39852027682199	1.22965078106334	1.59058083384529	3.243527521773e-07
GPBAR1	13	Inverse variance weighted	0.325235650017515	0.0648505076584126	1.38435683125799	1.21911922952562	1.57199049103375	5.29894443572291e-07
GPBAR1	13	Simple mode	0.378382035820916	0.140259101103349	1.45992057830727	1.10901717775578	1.92185309453734	0.0193904052807069
GPBAR1	13	Weighted mode	0.31171444551936	0.076581554210985	1.36576463712939	1.17540715123695	1.58695056608275	0.00155260598313556
GPX3	15	MR Egger	0.00756470891028896	0.124666583142004	1.00759339360557	0.789163469397519	1.28648180789803	0.952537383626695
GPX3	15	Weighted median	-0.1271	0.0611687252947274	0.880645486794646	0.781147853303194	0.992816494511652	0.0377221274020787
GPX3	15	Inverse variance weighted	-0.222101	0.0646763143562517	0.800834747789415	0.705487492282986	0.909068268796014	0.000594669664949486
GPX3	15	Simple mode	-0.201467	0.0826517688249673	0.81753017230349	0.695263105652637	0.961298790619984	0.0287235194127376
GPX3	15	Weighted mode	-0.142218	0.0629226800839911	0.86743214162066	0.766786827800109	0.981287749132742	0.0402712170766342
GPX7	55	MR Egger	0.0469707775674747	0.0310202486679009	1.04809138085248	0.986266270300891	1.11379206173414	0.135917063583769
GPX7	55	Weighted median	0.0451874907223258	0.025662458867742	1.04622399881428	0.994902109914897	1.10019332031427	0.0782654436633323
GPX7	55	Inverse variance weighted	0.0435876526590626	0.0172224567835702	1.04455154802022	1.00988012668943	1.08041331603209	0.0113782770326911
GPX7	55	Simple mode	0.00023372606484795	0.0443445079031369	1.00023375338091	0.916969095145233	1.09105919348788	0.995814042515971
GPX7	55	Weighted mode	0.0352856699440069	0.0272138798465715	1.03591559648495	0.982108454211613	1.09267069073569	0.2002804221252
GSPT1	13	MR Egger	-0.1532	0.053200843282655	0.857957746631955	0.773001662341529	0.952250856454901	0.0149803504080306
GSPT1	13	Weighted median	-0.190377	0.0436867426890068	0.826647837033465	0.758811016883261	0.900549189808659	1.31398066993061e-05
GSPT1	13	Inverse variance weighted	-0.224456	0.0428281185062539	0.798950479535516	0.734621832735282	0.868912194418877	1.59827112965064e-07
GSPT1	13	Simple mode	-0.204179	0.0757163111756336	0.815316679022728	0.702870476642241	0.945752182206111	0.019430212001551
GSPT1	13	Weighted mode	-0.179495	0.0400356564419257	0.835692127836328	0.772622359568898	0.903910330678608	0.000748001702214323
GSTO1	22	MR Egger	0.0483766135311441	0.0912058333174693	1.04956586160509	0.877755831933008	1.25500561519586	0.601666997685746
GSTO1	22	Weighted median	0.0428705199372783	0.0650621508095603	1.04380273445699	0.918832629480668	1.18576997975757	0.509949436690436
GSTO1	22	Inverse variance weighted	0.134793443231902	0.0448620489758111	1.14430039694672	1.04797929312937	1.24947449538086	0.00265912185241297
GSTO1	22	Simple mode	0.0908419512690611	0.123245585876701	1.09509591306101	0.860089008315143	1.39431506182383	0.469228991962516
GSTO1	22	Weighted mode	0.0586450040540798	0.0770523640489508	1.06039873666283	0.91176077677681	1.23326809987503	0.455056193397051
GSTO2	16	MR Egger	-0.0452939	0.121070946400706	0.955716527346421	0.753826544622469	1.21167672743674	0.713927092772503
GSTO2	16	Weighted median	0.0667392513391631	0.0733254445010329	1.06901669715809	0.925909649451641	1.23424213094616	0.362728321461715
GSTO2	16	Inverse variance weighted	0.109251163187346	0.0554831539840858	1.11544247324858	1.00050430849933	1.24358476076241	0.0489430890914702
GSTO2	16	Simple mode	0.0863739351565944	0.117363834020461	1.09021392140711	0.866182910629953	1.37218869114544	0.473113513885433
GSTO2	16	Weighted mode	0.0686996458325739	0.0715487391637243	1.0711144471415	0.930962871321522	1.23236510737172	0.352187740193776
GUSB	10	MR Egger	0.121929038966309	0.0708141604610713	1.12967393610579	0.983274731145622	1.29787043386123	0.123404960879904
GUSB	10	Weighted median	0.142727246131113	0.0614161953685447	1.15341516031073	1.02260316959963	1.30096069676323	0.0201289779206953
GUSB	10	Inverse variance weighted	0.161061665838138	0.0457816737947161	1.17475740898054	1.07393512066797	1.28504501193359	0.000434750183931006
GUSB	10	Simple mode	0.152117773712152	0.098688249391802	1.16429735197884	0.959530482301024	1.41276212567436	0.157610072461786
GUSB	10	Weighted mode	0.134713423125167	0.063642034907612	1.14420883357032	1.0100249511998	1.29621931939914	0.0633726527445264
HAX1	17	MR Egger	-0.108118	0.112915536633574	0.897521701712215	0.719331888409244	1.11985193208354	0.353488404257521
HAX1	17	Weighted median	-0.114456	0.0528869963377651	0.891851128185942	0.804033318448501	0.98926054007485	0.0304518761678698
HAX1	17	Inverse variance weighted	-0.131541	0.0518783776273565	0.876743490141733	0.791977390338914	0.970582186919457	0.0112267226065013
HAX1	17	Simple mode	-0.143405	0.10542084618951	0.866403439281882	0.704667321308634	1.06526143174262	0.192591247593038
HAX1	17	Weighted mode	-0.108991	0.051317618288827	0.896738248687571	0.810929791549483	0.991626519384304	0.0496227813462518
HDDC2	46	MR Egger	-0.00287452	0.0304593909523192	0.997129608515401	0.939342679715159	1.05847150102833	0.925241978819541
HDDC2	46	Weighted median	-0.0301551	0.0217386350637743	0.970295027146843	0.929821332617266	1.0125304794372	0.165391058078741
HDDC2	46	Inverse variance weighted	-0.0316262	0.0148516796424511	0.968868639907014	0.941072091346028	0.997486218141507	0.0332152131504953
HDDC2	46	Simple mode	-0.0030172	0.0298722903621529	0.996987349528553	0.940290050692666	1.05710336335873	0.919996590405864
HDDC2	46	Weighted mode	-0.012403	0.0230699116759206	0.987673559833187	0.944008538607973	1.03335830227979	0.593482555178254
HELLS	35	MR Egger	0.0280156469826532	0.068112729837241	1.02841177583675	0.899887697950649	1.17529196486215	0.683502178084855
HELLS	35	Weighted median	-0.0918287	0.0458822734402337	0.912261407154842	0.833803133648328	0.998102359417537	0.0453494948602322
HELLS	35	Inverse variance weighted	-0.0917005	0.0331769107368927	0.912378324980968	0.85493717699199	0.973678803890495	0.0057099840911964
HELLS	35	Simple mode	-0.0658458	0.0781402443945115	0.936275244084926	0.803321187517318	1.09123392524412	0.405306724118565
HELLS	35	Weighted mode	-0.0979765	0.0429455815646308	0.906670232432138	0.833476463447751	0.986291690803192	0.0289077654479653
HLA-DRB1	37	MR Egger	0.147956987692792	0.0467591126931559	1.15946302411063	1.0579246660762	1.27074691363983	0.00321120911305233
HLA-DRB1	37	Weighted median	0.165965247196138	0.0201205447690511	1.18053207421074	1.13488233896417	1.22801803358077	1.60332760638966e-16
HLA-DRB1	37	Inverse variance weighted	0.145697464698965	0.0298158702189682	1.15684614830605	1.09117855918117	1.22646564083407	1.02605624336992e-06
HLA-DRB1	37	Simple mode	0.246356884625243	0.0454526113912065	1.27935607459102	1.17031128186329	1.39856121269465	4.14162290434589e-06
HLA-DRB1	37	Weighted mode	0.1711947177502	0.0168802788796935	1.18672180232535	1.14810111254201	1.22664164395434	4.2600508718365e-12
HNRNPH3	5	MR Egger	0.166124126489868	0.247145275308301	1.18071965121357	0.727398642174486	1.91655416154529	0.549610885047497
HNRNPH3	5	Weighted median	0.192933100153907	0.126917863147075	1.21280165456103	0.945703757601071	1.5553367970506	0.128475437568511
HNRNPH3	5	Inverse variance weighted	0.226060541329903	0.10594884446084	1.25365156071348	1.01857114420238	1.54298719792426	0.0328692851680295
HNRNPH3	5	Simple mode	0.0860171279183756	0.180642499033526	1.08982499457882	0.764875525478558	1.55282589028537	0.658793454552294
HNRNPH3	5	Weighted mode	0.334301391781143	0.162223976997761	1.39696411363526	1.01647666425299	1.91987558929247	0.108361596645946
HS2ST1	9	MR Egger	-0.184653	0.128879822558938	0.831392832451504	0.645805227890103	1.07031348152753	0.195036832051216
HS2ST1	9	Weighted median	-0.173645	0.0867757132199267	0.840595587203257	0.709123907536832	0.99644213615642	0.0453844375814625
HS2ST1	9	Inverse variance weighted	-0.195533	0.0658038774811401	0.822396340051117	0.722882610484421	0.93560936495103	0.00296398556997911
HS2ST1	9	Simple mode	-0.18757	0.117959949713879	0.828970940726102	0.657854379890063	1.04459716553557	0.150472150333842
HS2ST1	9	Weighted mode	-0.180875	0.0914553524563123	0.83453996337844	0.697587629956477	0.998379157782859	0.0833400495123325
HSP90AA1	16	MR Egger	0.0617999920043676	0.0904640987940939	1.06374956503157	0.890911982350139	1.27011776642614	0.505664781629463
HSP90AA1	16	Weighted median	0.128818896429247	0.0644982225830569	1.13748410307797	1.00240526819394	1.29076544767797	0.0457983326487462
HSP90AA1	16	Inverse variance weighted	0.0958831906881958	0.0466023801125287	1.10063049259457	1.00455285857727	1.20589720181039	0.0396406425271161
HSP90AA1	16	Simple mode	0.144450845904034	0.0978385547051979	1.15540490068456	0.953789080769208	1.39963909363408	0.160515239257636
HSP90AA1	16	Weighted mode	0.11824327465869	0.0694109856281492	1.12551788804459	0.982355266861524	1.28954417922099	0.10909258680746
ICAM1	8	MR Egger	0.0737729333413249	0.339642850010486	1.07656232633044	0.553260095450528	2.09483107855489	0.835244472720464
ICAM1	8	Weighted median	0.204189994969154	0.0948182907908206	1.22653116607096	1.01851546943609	1.47703078302415	0.0312803929089282
ICAM1	8	Inverse variance weighted	0.285939778416005	0.123319878887158	1.33101229716984	1.04522567161132	1.69493898144144	0.0204121994249081
ICAM1	8	Simple mode	0.140193390083771	0.143812228843553	1.1504962719149	0.867900173477904	1.52510820038887	0.362117451150783
ICAM1	8	Weighted mode	0.179075783576407	0.10471666102074	1.19611138633188	0.974170565562021	1.46861596838269	0.130991039462183
IGF1R	19	MR Egger	-0.0613077	0.103726591422599	0.9405337598009	0.767503795324221	1.15257248070223	0.562263027192098
IGF1R	19	Weighted median	-0.149458	0.0697224260428964	0.861174749978485	0.751177135730387	0.987279717026278	0.0320639834457537
IGF1R	19	Inverse variance weighted	-0.134416	0.0488929922768197	0.874225891985524	0.794337580340991	0.962148750270383	0.00597414262304981
IGF1R	19	Simple mode	-0.0555798	0.129254773027093	0.945936572341949	0.734240156216987	1.21866938401228	0.67229834863524
IGF1R	19	Weighted mode	-0.14738	0.0877880415594957	0.862966274482713	0.726552721445019	1.02499208786038	0.110463879692412
IKBKE	20	MR Egger	0.0954809306684241	0.0407431767624277	1.10018784198714	1.01574700184396	1.19164839813356	0.0307866223844781
IKBKE	20	Weighted median	0.15867164634026	0.0288505647273549	1.17195306841702	1.10752139327189	1.24013315039856	3.80273817637468e-08
IKBKE	20	Inverse variance weighted	0.144759919722938	0.0209196379265944	1.15576206128125	1.10933133109493	1.20413613575543	4.52249794389445e-12
IKBKE	20	Simple mode	0.174659819013722	0.0431035997973297	1.19084104621903	1.09436771077869	1.29581893123564	0.000680239642432608
IKBKE	20	Weighted mode	0.161920481636598	0.028701910306209	1.1757667425565	1.11144918673193	1.24380623910192	1.93734783680636e-05
IL4	3	MR Egger	0.000601296302998971	0.220243525738799	1.00060147711786	0.649809514182689	1.54076432271037	0.998261941352517
IL4	3	Weighted median	0.238617603218838	0.101846769394306	1.26949299372023	1.03976833674052	1.5499726277075	0.0191341044145007
IL4	3	Inverse variance weighted	0.254563769564978	0.0960669571933909	1.28989880500627	1.06851788437022	1.5571465405441	0.00805256712306311
IL4	3	Simple mode	0.393625673282367	0.225017024576224	1.48234556325921	0.953698500317692	2.3040283361904	0.22234252607703
IL4	3	Weighted mode	0.216580754888716	0.0974711341874795	1.24182336461237	1.02586620307087	1.50324210338631	0.156375358309636
IMPDH1	6	MR Egger	-0.0759361	0.163068900645325	0.926875392490523	0.673308817279266	1.27593456547315	0.665677392704255
IMPDH1	6	Weighted median	-0.150128	0.0933387984282424	0.860598227163841	0.716718901407778	1.03336092733539	0.107744330106922
IMPDH1	6	Inverse variance weighted	-0.176436	0.0856455216390283	0.838252061332351	0.708715106955351	0.991465415978784	0.0393911074272865
IMPDH1	6	Simple mode	-0.210262	0.146564183225717	0.810371899801946	0.608031979674365	1.08004617839397	0.210864062391805
IMPDH1	6	Weighted mode	-0.158516	0.0957961208633403	0.853409022689136	0.707316722468445	1.02967586778597	0.158884847063282
IRF1	3	MR Egger	0.300699766937196	0.524021466221173	1.35080372471175	0.48365554628686	3.77266572605977	0.668349550020883
IRF1	3	Weighted median	1.16420321644369	0.210562662761317	3.20336947395902	2.12017874207954	4.83995796346284	3.22041695531525e-08
IRF1	3	Inverse variance weighted	1.32354619205557	0.251453565744147	3.75671983391401	2.29491820693357	6.14965006939415	1.41276279635931e-07
IRF1	3	Simple mode	1.16212289944285	0.255767011438227	3.19671237681938	1.93637865700165	5.27736142058785	0.0451804805706165
IRF1	3	Weighted mode	1.16410227554696	0.218444446224843	3.20304613929088	2.08746656520484	4.91481144725278	0.0334556566035394
ITGA2	28	MR Egger	0.111885715610898	0.0727886664763982	1.11838503939019	0.969688812624768	1.28988298106292	0.136343083633935
ITGA2	28	Weighted median	0.103300371409141	0.0485542366796706	1.10882441821328	1.00816723892266	1.21953138622107	0.0333764538724212
ITGA2	28	Inverse variance weighted	0.0892518481559389	0.0325306709987829	1.09335598134251	1.02581942578448	1.16533892017424	0.00607655577043324
ITGA2	28	Simple mode	0.075430159613468	0.0778569000754428	1.07834791285302	0.925733053981056	1.25612261132275	0.341228843869644
ITGA2	28	Weighted mode	0.0989563531016965	0.0503585878935263	1.10401811154102	1.00025355296951	1.21854702439408	0.0597764246678968
JAK2	19	MR Egger	0.355902271583807	0.108087561773804	1.42746803725641	1.15494260547215	1.7642997909456	0.0042970787956132
JAK2	19	Weighted median	0.376941306048569	0.060984487688234	1.45781874171768	1.29357759620479	1.64291302658497	6.37220478883319e-10
JAK2	19	Inverse variance weighted	0.338208608833744	0.0504673179854586	1.40243303281153	1.27035026998582	1.54824890267698	2.06238337589678e-11
JAK2	19	Simple mode	0.441956106142584	0.132838631928393	1.55574745117858	1.19912531585791	2.01842968357066	0.00375072570753933
JAK2	19	Weighted mode	0.369536451776889	0.07830469099574	1.44706367537353	1.24117592571118	1.6871043316327	0.000171097170992394
JUP	56	MR Egger	-0.0351239	0.0264642682667255	0.965485754136208	0.916682689274974	1.01688703446253	0.19002000293938
JUP	56	Weighted median	-0.0584191	0.0210625796138671	0.943254581699269	0.905107354248351	0.983009586344088	0.00554406723886964
JUP	56	Inverse variance weighted	-0.0404367	0.0183917747455171	0.960369986487862	0.926367231481621	0.995620828978982	0.0279044027073875
JUP	56	Simple mode	-0.106984	0.0393391576398098	0.898540245661175	0.831862155243576	0.970562932793161	0.00873148286080446
JUP	56	Weighted mode	-0.0451016	0.0166226327211423	0.955900330972397	0.925258623288398	0.98755679736943	0.00887787117539688
KEAP1	4	MR Egger	0.366847381475486	0.454218130216115	1.44317764666373	0.592490669516633	3.51526501088875	0.504081502807495
KEAP1	4	Weighted median	0.407367299599586	0.171308327639921	1.50285600270799	1.07422876631834	2.10250948000226	0.0174079016117055
KEAP1	4	Inverse variance weighted	0.463107495195922	0.152137866299588	1.5890041435475	1.1793	2.14105289092295	0.00233456006646298
KEAP1	4	Simple mode	0.226782021441739	0.271874080181605	1.25455637174404	0.736319481940841	2.13753910970133	0.465405580628702
KEAP1	4	Weighted mode	0.213861051382742	0.294434616614713	1.23845056184458	0.695425912634934	2.20549704327498	0.520168618192677
KPNB1	3	MR Egger	0.171283141030017	0.45137365957508	1.18682674079878	0.489970922371557	2.87477817225837	0.769107852902441
KPNB1	3	Weighted median	-0.26401	0.143317212534442	0.767966015205812	0.579893081651349	1.01703541423811	0.0654552578526985
KPNB1	3	Inverse variance weighted	-0.309219	0.117690801979781	0.734020160441305	0.582810751929962	0.924460631774732	0.00860444866673318
KPNB1	3	Simple mode	-0.162659	0.197516652565081	0.849881102655252	0.577070141460762	1.25166394300375	0.496784906432034
KPNB1	3	Weighted mode	-0.429931	0.160297824548033	0.650553947232013	0.475154726193344	0.890700260207328	0.115434667489106
LARP4B	11	MR Egger	0.434548585204823	0.172332195937322	1.54426579715751	1.10161521621437	2.16478205563064	0.032684068069193
LARP4B	11	Weighted median	0.246677718962354	0.0831433631566744	1.27976660180123	1.08732084173327	1.5062734863751	0.00300822607993562
LARP4B	11	Inverse variance weighted	0.223180384158949	0.0641523172176582	1.25004604190385	1.10234732983758	1.41753426037663	0.000503450427670277
LARP4B	11	Simple mode	0.277187330767756	0.134716665218717	1.31941351463212	1.01322941138744	1.71812227618827	0.0666593398943757
LARP4B	11	Weighted mode	0.255960832377507	0.0918270926254519	1.29170213404733	1.07894070470483	1.54641899765834	0.0192045385124021
LCAT	10	MR Egger	0.154572457206443	0.110176125383937	1.16715884406307	0.940472614632837	1.44848424725951	0.198227646898167
LCAT	10	Weighted median	0.283889663038944	0.0601409645588259	1.32828636358629	1.18058888904694	1.49446151836444	2.35376419993625e-06
LCAT	10	Inverse variance weighted	0.332330985350637	0.0456285273207622	1.39421423663993	1.27493994023385	1.52464698634581	3.25501267610083e-13
LCAT	10	Simple mode	0.280646236802317	0.0937913062183762	1.32399	1.10165685304031	1.59118209660685	0.0151457467840387
LCAT	10	Weighted mode	0.282385649280843	0.0638586471909733	1.32629010419785	1.17025620185987	1.50312849245962	0.00166624798364882
LIMA1	25	MR Egger	-0.0479551	0.062687242842487	0.953176563561684	0.842971510313382	1.07778916630943	0.452055976378803
LIMA1	25	Weighted median	0.0387415107223664	0.0444322130096955	1.03950174886296	0.952804415442081	1.13408782366714	0.383249866483361
LIMA1	25	Inverse variance weighted	0.073911472561413	0.0297674118153353	1.07671148276728	1.01568914775042	1.1414000235117	0.0130293509371778
LIMA1	25	Simple mode	0.032935477286982	0.06255267670259	1.03348385390785	0.914234871941321	1.16828717550471	0.603356919954449
LIMA1	25	Weighted mode	0.032935477286982	0.0417012628207322	1.03348385390785	0.952372539396948	1.12150322705079	0.437381264386808
LUZP1	15	MR Egger	0.0432461034610988	0.0913716584475985	1.04419484319635	0.872980249511873	1.24898916231783	0.64384890772618
LUZP1	15	Weighted median	-0.127764	0.0626950440344512	0.880060777995296	0.778297377692385	0.995129876014823	0.0415630015757016
LUZP1	15	Inverse variance weighted	-0.184374	0.0521796450286261	0.831624737988745	0.750777396781097	0.921178111914439	0.000410179338619325
LUZP1	15	Simple mode	-0.156896	0.122248163821775	0.854793160997715	0.672668825507879	1.08622745752606	0.220182647099561
LUZP1	15	Weighted mode	-0.114926	0.0724602361818383	0.891432403711337	0.773408638341917	1.02746684093185	0.135049808373191
MAPK3	56	MR Egger	-0.0522684	0.0331861141441114	0.949074091032359	0.88930662368809	1.01285833960551	0.121095653220747
MAPK3	56	Weighted median	-0.0481211	0.0279263898810834	0.953018365623591	0.902256141778365	1.00663654494575	0.0848630510773004
MAPK3	56	Inverse variance weighted	-0.0757589	0.017689111750232	0.927039707357735	0.89544942213398	0.959744456554385	1.84558287993774e-05
MAPK3	56	Simple mode	-0.0298003	0.0559712562109478	0.970639393361304	0.869789615013636	1.08318243363946	0.596579136780048
MAPK3	56	Weighted mode	-0.0544009	0.034300655819617	0.947052348447188	0.8854757617353	1.01291101287926	0.118472164896737
MAPK8	17	MR Egger	-0.079641	0.103323945602596	0.923447799587915	0.754156073124289	1.13074185696205	0.452802456957104
MAPK8	17	Weighted median	-0.121484	0.061253266662633	0.885605508625299	0.785417323594452	0.998573743342138	0.0473337952479466
MAPK8	17	Inverse variance weighted	-0.100702	0.0435040290660178	0.904202748084035	0.830298867357054	0.984684722315941	0.0206257195089914
MAPK8	17	Simple mode	-0.0807228	0.110883015756502	0.92244933667355	0.742261601669609	1.14637855011692	0.477133418622746
MAPK8	17	Weighted mode	-0.0931084	0.0645888591273489	0.911094757873207	0.802757554089704	1.03405275178672	0.168714414464331
MARK2	4	MR Egger	0.685527492311565	0.309362555418835	1.98481853596725	1.08239576329575	3.6396157064805	0.157040975792303
MARK2	4	Weighted median	0.480051686137127	0.182587005377466	1.61615793299473	1.12995878159831	2.31155906473615	0.00855943749505354
MARK2	4	Inverse variance weighted	0.452184215465533	0.151824051089172	1.57174146099543	1.16720158401323	2.11649063370706	0.00289810741158363
MARK2	4	Simple mode	0.551704604933214	0.266922826924148	1.73621004908114	1.02894691249144	2.92962182784666	0.130628458174144
MARK2	4	Weighted mode	0.535236281366039	0.207011540335954	1.70785172812355	1.13825189754949	2.56248861217276	0.0813880137969587
MCM6	45	MR Egger	-0.101864	0.053916877670639	0.903152300986985	0.812579796189252	1.00382028030157	0.0656096092530052
MCM6	45	Weighted median	-0.0918998	0.0348590720112883	0.912196585905125	0.851953323261442	0.976699765841063	0.00838100242397182
MCM6	45	Inverse variance weighted	-0.106101	0.0286505900561175	0.899333726256976	0.850223306486692	0.951280851762816	0.000212831604400318
MCM6	45	Simple mode	-0.205497	0.0636728410096609	0.81424217813435	0.718710812948443	0.92247161543753	0.00236147176630085
MCM6	45	Weighted mode	-0.0973534	0.0368082149485751	0.907235351871666	0.844088881619996	0.975105823104834	0.0112869328650012
ME2	20	MR Egger	-0.0956165	0.0633098159164811	0.908812484181359	0.802756592773557	1.02887991059686	0.148323587249151
ME2	20	Weighted median	-0.113068	0.0505240464822105	0.89308992795386	0.808887743537362	0.986057244389177	0.0252272719101903
ME2	20	Inverse variance weighted	-0.130384	0.0352358817430164	0.877758680507557	0.819184535285807	0.940521052362836	0.000215338929542291
ME2	20	Simple mode	-0.0900075	0.0843648617534921	0.913924300396207	0.774635515901236	1.0782588839642	0.299393656139606
ME2	20	Weighted mode	-0.10676	0.0552752894070756	0.89874113058385	0.806460946642933	1.00158057642532	0.0684857426201572
MEPCE	15	MR Egger	-0.0864813	0.0860217590193585	0.917152742604927	0.774851484769393	1.08558758652709	0.333079208806911
MEPCE	15	Weighted median	-0.205722	0.059174790486213	0.814059428040295	0.724912372045156	0.914169460940049	0.000507980246889119
MEPCE	15	Inverse variance weighted	-0.257302	0.0531940473110632	0.773134671828109	0.696587156522019	0.858093944435027	1.3178328631878e-06
MEPCE	15	Simple mode	-0.29579	0.148250877462659	0.743943301962942	0.556347503362506	0.994794859670478	0.065861277655404
MEPCE	15	Weighted mode	-0.173473	0.0592580877144393	0.840739560630313	0.748548562779734	0.944284771830956	0.0110277258862089
METTL13	42	MR Egger	0.0288965912401702	0.0395546168262667	1.0293181484583	0.9525330658894	1.11229298875451	0.469312167953797
METTL13	42	Weighted median	0.0572412041348235	0.0297597727368252	1.0589111933528	0.99891264117415	1.12251349035872	0.0544245329933265
METTL13	42	Inverse variance weighted	0.0692865773632337	0.0216083594174014	1.07174330251294	1.02730019689752	1.11810910768853	0.00134373858442849
METTL13	42	Simple mode	0.103731150418331	0.0551214054656929	1.10930217939488	0.995702456687339	1.23586249782312	0.0669659331594601
METTL13	42	Weighted mode	0.0715346450199177	0.0318277949023734	1.07415536419067	1.00919417615219	1.14329806263724	0.0300480812195347
METTL17	15	MR Egger	-0.0676827	0.078340288200441	0.934556962709565	0.801532576343801	1.08965841479948	0.403270717468378
METTL17	15	Weighted median	-0.0827732	0.0472171386595831	0.920559950924834	0.839189491897285	1.00982034621384	0.0795965262083383
METTL17	15	Inverse variance weighted	-0.0983297	0.0358468642455163	0.906350015414703	0.844855585481074	0.972320435065211	0.00608715396491551
METTL17	15	Simple mode	-0.171457	0.0879658700385072	0.842436714716984	0.709021207595231	1.00095682710284	0.0716053601479323
METTL17	15	Weighted mode	-0.0791317	0.0499892194089704	0.923918235960519	0.83768715589963	1.0190258985452	0.135749535713044
MOV10	10	MR Egger	0.170987579900792	0.101245703976091	1.18647601278041	0.972919435922907	1.44690842522633	0.129724748567535
MOV10	10	Weighted median	0.178961721502628	0.0648493217288458	1.19597496316719	1.05322517417591	1.35807246882599	0.00578625224864386
MOV10	10	Inverse variance weighted	0.184145609501558	0.053156271286297	1.20219086076443	1.08324299804903	1.33420005327384	0.000531749422568494
MOV10	10	Simple mode	0.180808410933079	0.101835629779552	1.19818559804055	0.981385997378206	1.46288	0.109552990706811
MOV10	10	Weighted mode	0.178314227710395	0.0702645948390606	1.19520082745395	1.04143088846453	1.37167529191763	0.0318278768311457
MPI	22	MR Egger	0.207039048201188	0.0897849558722747	1.2300306013254	1.03154794643327	1.46670378767004	0.0319511871924715
MPI	22	Weighted median	0.230376784322467	0.0527027085854438	1.25907432003217	1.13550725919695	1.39608807475666	1.23536498966062e-05
MPI	22	Inverse variance weighted	0.230319778320008	0.0464667939149056	1.25900254728414	1.1494055115647	1.37904977670601	7.17178566953916e-07
MPI	22	Simple mode	0.207513428820386	0.0970704712275724	1.23061424242676	1.01740503798175	1.48850394594838	0.0444542761262002
MPI	22	Weighted mode	0.228220785990262	0.0522012711100655	1.25636268209188	1.13417588491496	1.39171288152671	0.000266986419580351
MSH3	54	MR Egger	-0.0418729	0.0195933441321635	0.958991680756139	0.922861755041081	0.99653608867836	0.0373135474486396
MSH3	54	Weighted median	-0.0332208	0.0189454696350838	0.967324922441966	0.932063857834163	1.00391995431695	0.079516688754952
MSH3	54	Inverse variance weighted	-0.0365976	0.0123818872310276	0.964064041952985	0.940949269617435	0.987746637355491	0.00311926965024486
MSH3	54	Simple mode	-0.0423572	0.0308215147659215	0.958527377558379	0.902336902167917	1.01821695568643	0.175140906867611
MSH3	54	Weighted mode	-0.0374853	0.0164823558554554	0.963208549174492	0.932588947327066	0.994833481419605	0.0270244332633803
MTAP	13	MR Egger	0.0242860577286004	0.151426771365255	1.02458336596472	0.761465499120041	1.37861935310887	0.875487867015993
MTAP	13	Weighted median	0.157205806249634	0.0651015138922738	1.17023643109029	1.03004947907101	1.32950244864551	0.0157447345548825
MTAP	13	Inverse variance weighted	0.126845601431078	0.0518486849134137	1.13524172455167	1.02554294932185	1.25667459760244	0.014426782552309
MTAP	13	Simple mode	0.099768772127364	0.0968578067194462	1.1049154012978	0.913864901121013	1.33590648084581	0.323299559114203
MTAP	13	Weighted mode	0.12733264664381	0.0684811498775792	1.13579477326784	0.993133277309203	1.29894929155707	0.0876556085091547
MTHFR	51	MR Egger	0.0238875488888402	0.0242027164269682	1.02417514178219	0.97672535665339	1.07393006017432	0.328502147664924
MTHFR	51	Weighted median	0.05051017487028	0.024826557291548	1.05180756530609	1.00185183511159	1.10425425762873	0.0418990013722148
MTHFR	51	Inverse variance weighted	0.0635768611125905	0.0162592161217786	1.06564138903662	1.03221687741456	1.10015	9.22179888730869e-05
MTHFR	51	Simple mode	0.0606123673382488	0.043926232045657	1.06248697969671	0.974838904810234	1.15801552077446	0.173767026624193
MTHFR	51	Weighted mode	0.0606123673382488	0.022008150794297	1.06248697969671	1.01762999743577	1.10932125121074	0.00818510166866273
MUC16	4	MR Egger	0.26831622464938	0.327316730762575	1.30776062077886	0.688510598277849	2.4839673427507	0.498510333697184
MUC16	4	Weighted median	0.289187921082313	0.145003218578825	1.33534264398653	1.00499404153022	1.77427915307229	0.0461132521795339
MUC16	4	Inverse variance weighted	0.287526963914301	0.12879896263277	1.3331265379883	1.03570359444594	1.71596041166529	0.0255905067328939
MUC16	4	Simple mode	0.0401691545088063	0.24904175178015	1.04098684691898	0.638934918368418	1.69603129255409	0.882111490289016
MUC16	4	Weighted mode	0.327921468591595	0.173557461835753	1.38807996013478	0.987823583284563	1.95051627469875	0.155244672922948
MXI1	19	MR Egger	-0.118284	0.100936319161475	0.888443700191829	0.728972563154642	1.08280098361274	0.257412454899296
MXI1	19	Weighted median	-0.123092	0.0576384206038809	0.884181889650374	0.789730299876453	0.989929871131966	0.0327122169212525
MXI1	19	Inverse variance weighted	-0.124893	0.0439113060819457	0.882591773669893	0.809807541466842	0.961917738551542	0.00445231993763567
MXI1	19	Simple mode	-0.201963	0.100330678661259	0.817125208055965	0.671251718773554	0.994699286372702	0.0593212279465577
MXI1	19	Weighted mode	-0.140247	0.0562237788005532	0.869143139316799	0.778453471425159	0.970398134699675	0.0225667405275837
NANP	26	MR Egger	-0.0330707	0.0792410037684451	0.967470140379502	0.82829733849453	1.13002714004509	0.680137000200697
NANP	26	Weighted median	-0.0682255	0.0463576708938322	0.934049784594506	0.852922514379522	1.02289362209617	0.141096340147345
NANP	26	Inverse variance weighted	-0.066687	0.0335100018025819	0.935487988142803	0.876019807567242	0.99899313736955	0.0465841318317938
NANP	26	Simple mode	-0.0233321	0.0802511340706192	0.976938002491517	0.834748907652859	1.1433472412629	0.773649712120131
NANP	26	Weighted mode	-0.048295	0.0701318394747245	0.952852679409874	0.830478383314829	1.09326	0.497396687282331
NDUFV3	15	MR Egger	0.0608339416500885	0.0826408702555006	1.06272242560149	0.903804535238444	1.24958318955366	0.474729219354271
NDUFV3	15	Weighted median	0.108177340665566	0.0424143843729743	1.11424532887438	1.02536141177312	1.21083418847548	0.0107572501577834
NDUFV3	15	Inverse variance weighted	0.122989068763195	0.0575080742362849	1.13087205904965	1.01032619419422	1.26580070999659	0.0324648341130917
NDUFV3	15	Simple mode	0.10813411650956	0.120536324414752	1.11419716760133	0.879750372518858	1.41112225361884	0.384828820707335
NDUFV3	15	Weighted mode	0.101344250121853	0.0393434509120935	1.10665754319107	1.0245270447364	1.19537197597043	0.0219844427229113
NOP14	6	MR Egger	-0.0360058	0.235727962765563	0.964634693171422	0.607725115063025	1.53115293116267	0.885996137790143
NOP14	6	Weighted median	0.193363625004291	0.11833192820331	1.21332390822543	0.962167281371152	1.53004049791997	0.102242430288057
NOP14	6	Inverse variance weighted	0.233326532526834	0.0977275824717313	1.26279375524862	1.04266555817421	1.5293955533424	0.0169624916776844
NOP14	6	Simple mode	0.154208100926548	0.156211144680654	1.16673365987256	0.859017707909466	1.58467912889998	0.368887400678912
NOP14	6	Weighted mode	0.18474847389102	0.123856645667692	1.20291583733304	0.943639990455883	1.53343067943485	0.195998582489273
NOS3	8	MR Egger	0.248253608279808	0.145477586069185	1.28178496225648	0.963789412098432	1.70470091167494	0.13879359216172
NOS3	8	Weighted median	0.216840438420267	0.0693000773596568	1.24214588756439	1.08438422009189	1.4228595154791	0.00175398032780719
NOS3	8	Inverse variance weighted	0.20705614039428	0.0839402920419846	1.23005162542562	1.04345066496302	1.45002255690338	0.0136361730231374
NOS3	8	Simple mode	0.361271076433086	0.19005835439997	1.43515244415957	0.988819671469744	2.08295061011052	0.0990831247040358
NOS3	8	Weighted mode	0.229360312593274	0.0835590286617222	1.25779515680767	1.06778308546905	1.48161988892517	0.0287148647818088
NPPA	9	MR Egger	0.0063926826646767	0.106815891041475	1.00641315947116	0.81630561677409	1.24079441172953	0.953949728548172
NPPA	9	Weighted median	-0.115002	0.074630245040266	0.891364527723245	0.770067509398568	1.03176761983352	0.123327856164519
NPPA	9	Inverse variance weighted	-0.134889	0.0588197131448549	0.87381269234566	0.778663823624715	0.980588282309069	0.0218327063525984
NPPA	9	Simple mode	-0.120968	0.11018221935623	0.886062717603401	0.713962603933251	1.09964742579168	0.304196087232099
NPPA	9	Weighted mode	-0.110552	0.0777789890773631	0.89533978014911	0.768742813098371	1.04278480170308	0.192999679495263
NT5C	26	MR Egger	0.0869527347352821	0.0765654806334633	1.09084511941645	0.938834931237638	1.26746783163044	0.267311024213653
NT5C	26	Weighted median	0.166769724202948	0.0528613054851149	1.18148	1.06519892467527	1.31045955750954	0.00160578199194938
NT5C	26	Inverse variance weighted	0.173448555771307	0.035905989460433	1.18939949745595	1.10857212840065	1.27612009025469	1.36101604074824e-06
NT5C	26	Simple mode	0.235377392159551	0.0833064652661456	1.26538622547331	1.07475929001112	1.4898241071273	0.00914626810585619
NT5C	26	Weighted mode	0.175358943227747	0.0533444370949229	1.1916738831238	1.07337065982897	1.32301608089942	0.00299784337551053
NTMT1	4	MR Egger	-0.472271	0.156147616796217	0.623584696028162	0.459176774999394	0.846858757438351	0.0941354565898964
NTMT1	4	Weighted median	-0.223236	0.10218977821516	0.79992617873981	0.654732975507043	0.977317342138958	0.0289239028206698
NTMT1	4	Inverse variance weighted	-0.188718	0.0946056166827913	0.8280202359677	0.687877372885959	0.996714731719592	0.0460665413598005
NTMT1	4	Simple mode	-0.272734	0.174486384324532	0.761295152564404	0.540788260967633	1.07171392419102	0.21597894822739
NTMT1	4	Weighted mode	-0.296172	0.144590108962459	0.743659643484349	0.56014005359232	0.987306052835447	0.132974076154639
NUDT2	74	MR Egger	-0.0243555	0.0161633943387674	0.975938742519567	0.94550537010442	1.0073516864801	0.136229874448538
NUDT2	74	Weighted median	-0.0334464	0.0157919474552239	0.967106701461602	0.937631125371351	0.997508878175855	0.0341798831313736
NUDT2	74	Inverse variance weighted	-0.0333185	0.0106998868672691	0.967230454857733	0.947157134551186	0.987729193686118	0.00184625340774601
NUDT2	74	Simple mode	-0.0179391	0.0281718177575751	0.982220867566817	0.929455969841634	1.03798121050112	0.526263929920869
NUDT2	74	Weighted mode	-0.0227509	0.0138681363771123	0.977505992530165	0.951293726002002	1.00444052064564	0.105200804293275
NXF1	16	MR Egger	0.156408714795044	0.142923473581101	1.16930401729012	0.883626078966079	1.54734215908458	0.292271686739443
NXF1	16	Weighted median	0.179205852188336	0.0728014268815375	1.19626697299787	1.03718991931357	1.3797421706842	0.0138330169005996
NXF1	16	Inverse variance weighted	0.177711321558479	0.0651684834446291	1.19448045070392	1.05125122123992	1.35722415183592	0.00639223510445986
NXF1	16	Simple mode	0.330276426337845	0.170944639505715	1.39135268183748	0.995236315414895	1.9451282627778	0.0724643024883409
NXF1	16	Weighted mode	0.195485183385475	0.0743731856583958	1.21590077825557	1.05097020205024	1.40671419577683	0.0189916832191424
OGFR	5	MR Egger	-0.403355	0.213471829586338	0.668074919425184	0.439657289572466	1.01516364802909	0.155231159101014
OGFR	5	Weighted median	-0.29819	0.114597803440213	0.742160646779446	0.592857478363916	0.929063806613542	0.0092667539613446
OGFR	5	Inverse variance weighted	-0.226089	0.0900651624675557	0.797647029331986	0.668568234259907	0.951646744189767	0.0120634241803728
OGFR	5	Simple mode	-0.0531294	0.191932782887635	0.948257262208682	0.650953092198554	1.38134659180209	0.795639318586288
OGFR	5	Weighted mode	-0.373939	0.140611045286881	0.688019201334563	0.522287967524844	0.906339894538224	0.0564266837686236
PARK7	26	MR Egger	-0.171679	0.0594253851041425	0.842249329259787	0.749646926571879	0.946290723664486	0.00806615179476447
PARK7	26	Weighted median	-0.23563	0.043414722897409	0.790072714142732	0.725624111191857	0.86024552382579	5.71718302062768e-08
PARK7	26	Inverse variance weighted	-0.208511	0.0370116173467804	0.811791840578926	0.754987492835377	0.872870078887802	1.7641203132176e-08
PARK7	26	Simple mode	-0.156254	0.0830155215847402	0.855342190155926	0.726901651865443	1.0064776443735	0.0714962377583751
PARK7	26	Weighted mode	-0.218782	0.0391704425531918	0.803496845483765	0.74411767808628	0.867614356861851	8.26425971006074e-06
PCCB	48	MR Egger	-0.0932818	0.0439416308162579	0.9109367522638	0.835765333174556	0.992869330285572	0.0391787383465606
PCCB	48	Weighted median	-0.0756886	0.0336688263777818	0.927104888610923	0.867899398772897	0.990349199114014	0.0245742020110664
PCCB	48	Inverse variance weighted	-0.0766473	0.0210907185860446	0.926216475068827	0.888709289207084	0.965306618381731	0.000278874867455613
PCCB	48	Simple mode	-0.103615	0.050982127237877	0.901572208855805	0.815837480124567	0.996316628720007	0.0477872529625499
PCCB	48	Weighted mode	-0.0802598	0.0333799122488462	0.922876523027204	0.864430423131956	0.98527429618794	0.0201908863770638
PCMT1	21	MR Egger	0.00456232469779485	0.0843109284661186	1.00457274794651	0.851558486250238	1.18508173215508	0.95741000812913
PCMT1	21	Weighted median	-0.0803965	0.0579361985668171	0.922750440276415	0.823697927496746	1.03371435887664	0.165236843924182
PCMT1	21	Inverse variance weighted	-0.119937	0.0412876189963289	0.886976630710708	0.818026639168444	0.96173829280995	0.00367363657639323
PCMT1	21	Simple mode	-0.319192	0.127672888625926	0.726735732783802	0.565847182410743	0.933370071853491	0.0212299413875045
PCMT1	21	Weighted mode	-0.079701	0.0593025531981738	0.923392428815033	0.822066511916924	1.03720753154715	0.194006308761981
PDE6B	8	MR Egger	0.0851763263893483	0.0957695290162656	1.08890905317344	0.902549312406204	1.31374863376929	0.408035341883349
PDE6B	8	Weighted median	0.113873797816059	0.0638030265232505	1.12061069244307	0.988882131269162	1.26988675829953	0.0742984528759344
PDE6B	8	Inverse variance weighted	0.111842919574366	0.0533352702109137	1.11833717796733	1.00733254235389	1.24157414859388	0.03599547090516
PDE6B	8	Simple mode	0.10348543897363	0.0990438883238734	1.1090296446376	0.913345924749425	1.34663846343041	0.330828208152675
PDE6B	8	Weighted mode	0.117387798647709	0.0703698899568813	1.12455544622308	0.979672266029761	1.29086531841412	0.139219100554117
PDE7A	9	MR Egger	0.470641837368156	0.216142999608167	1.60102145891289	1.04812364219772	2.44557951819965	0.0658877318073592
PDE7A	9	Weighted median	0.279237084992211	0.11545358058259	1.32212076170523	1.05437488689956	1.65785749475891	0.015579971086405
PDE7A	9	Inverse variance weighted	0.265375379159065	0.0904820590662424	1.30392034844636	1.09202147555581	1.55693666576211	0.00335805482654557
PDE7A	9	Simple mode	0.243577613068125	0.185115505521657	1.27580533316441	0.887586961402106	1.83382509986349	0.224689774896438
PDE7A	9	Weighted mode	0.289705023025763	0.131591773809441	1.33603333082527	1.03229568898985	1.72914125295125	0.0588520760117344
PDE8B	11	MR Egger	-0.232947	0.167670360389277	0.792195392930697	0.570306629837232	1.10041424691088	0.198145579141432
PDE8B	11	Weighted median	-0.235232	0.0593083206652835	0.790387368103486	0.703648439804896	0.887818626913707	7.30097643321766e-05
PDE8B	11	Inverse variance weighted	-0.212688	0.0603598450999194	0.808408221829457	0.718209895274453	0.909934348470277	0.000425615363638298
PDE8B	11	Simple mode	-0.276708	0.137568	0.758276080393746	0.579064393014277	0.992951079420155	0.0720038274046181
PDE8B	11	Weighted mode	-0.228339	0.0689818141322053	0.795854733823153	0.695208859923543	0.911071181426513	0.00787762645766859
PGLS	9	MR Egger	0.348489302146116	0.180543457359394	1.41692538478162	0.994638549874779	2.01849963113867	0.0948910396639007
PGLS	9	Weighted median	0.257104562080572	0.0907676891336934	1.29318033731691	1.08242066700613	1.54497732332525	0.00461774775217051
PGLS	9	Inverse variance weighted	0.176198643232964	0.070563165295614	1.19267495192959	1.03862200487005	1.36957770419878	0.0125236846479474
PGLS	9	Simple mode	0.239805711925995	0.138027079785991	1.27100218576432	0.969739922611598	1.6658554717095	0.120522990228986
PGLS	9	Weighted mode	0.260141999286721	0.105071811131309	1.29711426288914	1.05569703924689	1.59373887435614	0.0383590352139399
PLA2G7	19	MR Egger	0.0263504684360451	0.036170061316539	1.02670071161963	0.95643461432387	1.10212902738306	0.476214440722687
PLA2G7	19	Weighted median	0.0490908586079648	0.028315525937558	1.05031577663422	0.993612912485507	1.11025452345139	0.0829698764731333
PLA2G7	19	Inverse variance weighted	0.049102979001913	0.02089870228339	1.05032850695235	1.00817	1.09424478961901	0.0187950732740468
PLA2G7	19	Simple mode	0.0404300354909481	0.0387568611509058	1.04125845601729	0.96509048773582	1.12343783925503	0.310677725822275
PLA2G7	19	Weighted mode	0.0517278018379194	0.0320683645928184	1.05308905459201	0.988935474399893	1.12140436419721	0.124128281387396
PLAU	12	MR Egger	-0.0671113	0.0975943063603084	0.935091085373514	0.772289207966222	1.13221229679965	0.507304773677344
PLAU	12	Weighted median	-0.103639	0.0629647619925425	0.901550710717836	0.796881001048122	1.01996870665354	0.0997670674759474
PLAU	12	Inverse variance weighted	-0.144789	0.0470447065801263	0.865205156885427	0.788994247151632	0.948777467267478	0.00208617732240817
PLAU	12	Simple mode	-0.10593	0.104771535292552	0.899487898816036	0.732507361663083	1.10453289954596	0.333713652459164
PLAU	12	Weighted mode	-0.148724	0.0662021489295433	0.861807084751359	0.756933372310913	0.981211132308969	0.0461714686475466
PNPT1	9	MR Egger	0.421658504541497	0.20025473619963	1.5244878301104	1.02958851414551	2.25727376735893	0.0732617286868543
PNPT1	9	Weighted median	0.197572944827372	0.0987815250465838	1.21844194076512	1.00396901148264	1.47873166007688	0.0454894486603476
PNPT1	9	Inverse variance weighted	0.186527267674232	0.0860136766409908	1.20505748075252	1.01810235825512	1.42634335353707	0.0301148245475753
PNPT1	9	Simple mode	0.17551997778049	0.151663692181275	1.19186579924673	0.885377776552343	1.60444967225814	0.280534747581458
PNPT1	9	Weighted mode	0.187976235762432	0.10269968402367	1.20680483621201	0.986773109477247	1.47589947346278	0.104581201005529
POLR1E	44	MR Egger	-0.00291898	0.041605705356874	0.997085274054366	0.919002749739828	1.08180203379971	0.944400725403434
POLR1E	44	Weighted median	0.0310099708452237	0.0347578513365736	1.03149578872011	0.963564916412655	1.10421575549732	0.372300915696053
POLR1E	44	Inverse variance weighted	0.063006425544129	0.0249068695369207	1.06503368263025	1.01429010235873	1.11831589650648	0.0114166390688441
POLR1E	44	Simple mode	-0.00765511	0.0611386592439547	0.992374115889791	0.8803049636353	1.11871047712965	0.900941657940551
POLR1E	44	Weighted mode	0.0144264141623265	0.0309355783719487	1.01453097709276	0.954843983942624	1.07794898516388	0.643328032719145
POLR2D	21	MR Egger	-0.120424	0.0851484622261841	0.886544666910169	0.750275538679537	1.04756373613104	0.173457911967689
POLR2D	21	Weighted median	-0.110093	0.0530728764492895	0.895750988310563	0.80725501468365	0.993948403496491	0.0380448970239975
POLR2D	21	Inverse variance weighted	-0.133324	0.0436640646992599	0.875181283194863	0.803397394543507	0.953379091912313	0.00226257588666235
POLR2D	21	Simple mode	-0.0920094	0.0878360545527823	0.912096548966785	0.767844456965391	1.08344874680083	0.307357868740722
POLR2D	21	Weighted mode	-0.110402	0.0541036419117665	0.895473761353066	0.805376429469978	0.995650267291191	0.0547162922426659
POLR2J	40	MR Egger	0.0528214301483034	0.0262077536613387	1.0542413725844	1.0014552908816	1.10980977562187	0.0509660874887381
POLR2J	40	Weighted median	0.0421098861182488	0.0237776243189581	1.04300908467346	0.995515826516092	1.09276811250553	0.076562705771204
POLR2J	40	Inverse variance weighted	0.0353101108798875	0.0173724263422912	1.03594091554103	1.00126094957825	1.07182206690876	0.042099254715078
POLR2J	40	Simple mode	0.0147705956208809	0.0451048503148402	1.01488021994221	0.929010803563692	1.10868663408319	0.745061988902768
POLR2J	40	Weighted mode	0.0368304192291516	0.0218245615696539	1.03751706297574	0.994071919374607	1.08286094294164	0.0994775485963976
POLR2J3	27	MR Egger	-0.0349491	0.040533495336236	0.965654578428135	0.891905816515992	1.04550138318612	0.396758116493142
POLR2J3	27	Weighted median	-0.0989946	0.0281183143071507	0.905747644326396	0.857180772646575	0.957066258812441	0.000430501587194629
POLR2J3	27	Inverse variance weighted	-0.076454	0.0200926550519359	0.926395522803227	0.890621621465155	0.963606366593741	0.000141762778736926
POLR2J3	27	Simple mode	-0.0995036	0.0458712056715159	0.905286711080696	0.827446239885243	0.990449880312424	0.0393964096063933
POLR2J3	27	Weighted mode	-0.103334	0.0373501360428555	0.901825960961526	0.838165258482175	0.970321849580068	0.0102894383823667
POLR3K	23	MR Egger	-0.0635608	0.0325160577291346	0.938417048345816	0.880476282775484	1.00017067336569	0.0640546310086486
POLR3K	23	Weighted median	-0.0616486	0.0294020396068918	0.940213198574751	0.88756224926976	0.995987447079316	0.0360160254304403
POLR3K	23	Inverse variance weighted	-0.0732104	0.0209827913826587	0.929405256495544	0.891957603123239	0.96842509977708	0.000484706048426078
POLR3K	23	Simple mode	-0.0209922	0.046497770667404	0.979226611666928	0.893929987034848	1.07266203271388	0.656072362082772
POLR3K	23	Weighted mode	-0.062858	0.0289528536746906	0.939076775817339	0.887270277905094	0.993908184281382	0.0409912529473934
POR	54	MR Egger	0.0827501346958461	0.0401831304474572	1.0862703533638	1.00399917446063	1.17528311836613	0.044486492847922
POR	54	Weighted median	0.147860110346641	0.0343974623704479	1.15935070385063	1.08376499377191	1.24020803609922	1.71898865038452e-05
POR	54	Inverse variance weighted	0.129122470406932	0.0215993969243076	1.13782946607066	1.09066505505832	1.18703344152656	2.2581187781576e-09
POR	54	Simple mode	0.202893693466646	0.0654491868223333	1.22494224196237	1.07746739997546	1.3926022227475	0.00309621243431642
POR	54	Weighted mode	0.146827337249029	0.0364423334450898	1.15815397571368	1.07831578296699	1.24390336546012	0.000179827808782851
PRMT7	18	MR Egger	0.131649480801311	0.11809811263036	1.14070840898576	0.904997751374648	1.43781094743532	0.281423886847999
PRMT7	18	Weighted median	0.173483249649605	0.0534545437353449	1.18944076305319	1.07112804834167	1.32082184852028	0.00117271314016389
PRMT7	18	Inverse variance weighted	0.175837500153763	0.0649352832129114	1.19224430339252	1.04976291670135	1.35406429047664	0.00677127876572359
PRMT7	18	Simple mode	0.346846739826836	0.165063476942519	1.41459990692934	1.02359641711557	1.95496277949415	0.0508324462140045
PRMT7	18	Weighted mode	0.188945904719891	0.0541019585230757	1.20797560493671	1.08643975013938	1.34310721044126	0.00278960684010836
PSAT1	33	MR Egger	-0.0473995	0.0472219582627435	0.953706332850532	0.86939777443396	1.0461905885501	0.323265745501422
PSAT1	33	Weighted median	-0.0674564	0.040410790378505	0.93476845530194	0.863586190671148	1.01181801476989	0.0950643647435985
PSAT1	33	Inverse variance weighted	-0.0568869	0.0271470944035189	0.944700945928606	0.895748886457277	0.996328201721932	0.0361261609228069
PSAT1	33	Simple mode	-0.0474949	0.0685610103659656	0.953615359010523	0.833705999987454	1.09077091079404	0.49347057076343
PSAT1	33	Weighted mode	-0.0589747	0.0415163048678515	0.942730580543805	0.869056881723192	1.02264991645914	0.165127383962922
PSMD1	15	MR Egger	0.202632198702747	0.123027631970029	1.22462196785684	0.962229818807447	1.55856629554074	0.123494893632647
PSMD1	15	Weighted median	0.133325583941436	0.0750680607579995	1.14262195713608	0.986287075489101	1.32373724585414	0.0757225804969195
PSMD1	15	Inverse variance weighted	0.153372020784113	0.05862272343239	1.16575858470533	1.03922109231853	1.30770351743171	0.00889000156469297
PSMD1	15	Simple mode	-0.00442464	0.154893946124202	0.995585136258212	0.734902991793135	1.34873551285976	0.977614263679487
PSMD1	15	Weighted mode	0.122520438378458	0.0865998712286681	1.13034222220005	0.953881995880935	1.33944612101435	0.178986444941398
PUM1	4	MR Egger	-0.173506	0.170239714688779	0.84071190281394	0.602193724760301	1.17370287080685	0.415334887931951
PUM1	4	Weighted median	-0.229969	0.105289118674246	0.794558245237616	0.646400720114807	0.976674043560703	0.0289500021139724
PUM1	4	Inverse variance weighted	-0.230952	0.0956994990229348	0.79377741282253	0.658017855756383	0.957546327345414	0.0158085328374981
PUM1	4	Simple mode	-0.348536	0.183071665382711	0.705720691747834	0.492945723820137	1.01033779317815	0.15305417974331
PUM1	4	Weighted mode	-0.164914	0.109246975640031	0.847966584486209	0.684519517389456	1.05044094454374	0.228303403147146
PYGB	66	MR Egger	-0.0460704	0.0209267136217507	0.95497475671296	0.916597595391437	0.994958737121182	0.0313121557768531
PYGB	66	Weighted median	-0.0463698	0.0173979291257628	0.95468889708438	0.9226828651794	0.987805154525089	0.00769321182823815
PYGB	66	Inverse variance weighted	-0.0432225	0.0123843851246043	0.957698265861274	0.934731545498702	0.981229287543035	0.000482873293948275
PYGB	66	Simple mode	-0.0522258	0.0253419432451401	0.949114496906966	0.90312342976597	0.997447634009889	0.0433233824899378
PYGB	66	Weighted mode	-0.0384422	0.0165460413670496	0.962287320217684	0.931580712957071	0.994006073518188	0.02329969123628
PYGL	9	MR Egger	-0.0730165	0.0970066932219138	0.929585482953049	0.768626880476005	1.12425052007276	0.476177962968462
PYGL	9	Weighted median	-0.126913	0.0581610046751999	0.880810733073639	0.785913866459787	0.987166126731547	0.0291029401173687
PYGL	9	Inverse variance weighted	-0.121807	0.0539817748129954	0.885319	0.796433499929303	0.984124282837088	0.0240422441778395
PYGL	9	Simple mode	-0.215737	0.115384142528409	0.805946964326692	0.642820175262538	1.01047001059374	0.0984476495285929
PYGL	9	Weighted mode	-0.132578	0.069480162575721	0.875834192378078	0.764326975692896	1.00360913186816	0.09279557142211
QDPR	63	MR Egger	0.0260433140724456	0.0204179920612342	1.02638540444242	0.986121259831512	1.0682935672966	0.206965612620817
QDPR	63	Weighted median	0.0224992019944945	0.0199729533680744	1.02275421800062	0.983490021996697	1.06358597143101	0.259960929698251
QDPR	63	Inverse variance weighted	0.0313146109989891	0.0129694474982102	1.03181007162496	1.00591190061613	1.05837501599753	0.0157572231227402
QDPR	63	Simple mode	0.0296341758245756	0.0295777743738338	1.0300776377164	0.972059500442569	1.09155863323214	0.320282926300433
QDPR	63	Weighted mode	0.020573992521406	0.0172941438825983	1.02078709605997	0.986765822614454	1.05598133984994	0.238719528347385
RBM6	42	MR Egger	-0.179916	0.107536914867474	0.835340642836969	0.676591195912204	1.03133767301611	0.102120096339029
RBM6	42	Weighted median	0.0660377993273845	0.0297497966252061	1.06826709618054	1.00775813754038	1.1324092024375	0.0264341714194582
RBM6	42	Inverse variance weighted	0.0792353583426695	0.0330924018717424	1.08245905786191	1.01447805699829	1.15499552096203	0.0166490758202865
RBM6	42	Simple mode	0.134299762643717	0.0611572302856927	1.1437356174755	1.01453622945642	1.28938831822984	0.0338074385086358
RBM6	42	Weighted mode	0.105900359198603	0.0618019035364027	1.11171109920281	0.984884038912553	1.25487013623991	0.0941649480535225
RFC1	7	MR Egger	-0.211193	0.171379283310352	0.809617572887677	0.578627319885751	1.13282002387643	0.272614883714946
RFC1	7	Weighted median	-0.240823	0.0946704160270107	0.78598052667159	0.652869982495957	0.946230344279576	0.0109651668507561
RFC1	7	Inverse variance weighted	-0.191282	0.078488234955182	0.825899909469257	0.708136343479788	0.963247638314156	0.0148066223087021
RFC1	7	Simple mode	-0.0711666	0.164554921486253	0.931306692082153	0.674560251380582	1.28577418094512	0.680504808769259
RFC1	7	Weighted mode	-0.233424	0.0992850876064544	0.791817449294426	0.651796306794032	0.961918419100916	0.0569764552905518
RNMT	18	MR Egger	-0.107154	0.0581809876889058	0.898387511808976	0.801565561316039	1.00690468793245	0.0841287230865439
RNMT	18	Weighted median	-0.0729481	0.0425869025286417	0.929649081691207	0.855201278318038	1.01057778677443	0.0867266600094118
RNMT	18	Inverse variance weighted	-0.108687	0.0334638285664418	0.897011106765628	0.840064891060688	0.957817585549791	0.00116261758010688
RNMT	18	Simple mode	-0.0593208	0.0701160307224795	0.942404358519903	0.821397384718407	1.08123788982087	0.409282779658247
RNMT	18	Weighted mode	-0.0781764	0.0460838045017951	0.924801256859607	0.844930689856577	1.01222191945032	0.108043663694457
RPE	3	MR Egger	0.369417681764383	0.714042248761189	1.44689181780868	0.356969431896768	5.86463642367875	0.696052365752393
RPE	3	Weighted median	-0.39782	0.24070077943984	0.671782856769693	0.419121825563455	1.07675663524071	0.0983801405357562
RPE	3	Inverse variance weighted	-0.569433	0.227777971767892	0.565846190835743	0.362084448934264	0.884274131699726	0.0124211690469108
RPE	3	Simple mode	-0.389533	0.347419110442332	0.67737317696332	0.342845835206823	1.33831119923795	0.37874086788147
RPE	3	Weighted mode	-0.353538	0.267359296107531	0.702199493247891	0.415795403886921	1.18588162280816	0.317019737670902
RPS16	7	MR Egger	-0.51097	0.327445156262868	0.599913303883248	0.315763225068558	1.13976531655317	0.179397273654417
RPS16	7	Weighted median	-0.381137	0.0924882426630049	0.683084549679272	0.56983206118333	0.818845645577698	3.77362694070692e-05
RPS16	7	Inverse variance weighted	-0.370217	0.0952864163014785	0.690584332447776	0.572937549361969	0.832388662173444	0.000102199770250266
RPS16	7	Simple mode	-0.564579	0.182701752852272	0.56859962079942	0.397454752220782	0.813439836778331	0.0213833113466392
RPS16	7	Weighted mode	-0.38063	0.102875485467335	0.683430836514705	0.558631201944113	0.836111027586169	0.0100894805514755
RSAD1	14	MR Egger	-0.0928859	0.133884747618107	0.911297504117416	0.700963142611011	1.18474580263557	0.501033043383688
RSAD1	14	Weighted median	-0.120648	0.0706882406884939	0.886345803884193	0.771670943791271	1.01806202550969	0.0878660254838953
RSAD1	14	Inverse variance weighted	-0.152918	0.0503260576001068	0.858199730203171	0.777588749873213	0.947167480291973	0.00237716854731844
RSAD1	14	Simple mode	-0.0794587	0.128023541312726	0.923616182325185	0.718647129200513	1.18704551592932	0.545553440224597
RSAD1	14	Weighted mode	-0.0684148	0.0932732375900019	0.933873014853268	0.77784317157645	1.12120134204381	0.47628103940628
SAP30	5	MR Egger	-0.104044	0.314504430510707	0.901185995430442	0.486522419943442	1.66926777691841	0.762540872447233
SAP30	5	Weighted median	-0.199138	0.132685725686829	0.819436541198054	0.631787394750015	1.06281994644151	0.133400312941555
SAP30	5	Inverse variance weighted	-0.22904	0.111945636500052	0.79529694426383	0.638615219227283	0.990419912511168	0.0407572961515014
SAP30	5	Simple mode	-0.176604	0.180267971026929	0.838111390919873	0.588646476137834	1.19329806949387	0.382715332785055
SAP30	5	Weighted mode	-0.190922	0.149467926874271	0.826196812011669	0.616387534188024	1.10742209132676	0.270583296978034
SERINC1	27	MR Egger	0.0829243060729128	0.0678308622872858	1.08645956704444	0.951206420236809	1.24094451604786	0.232913400295002
SERINC1	27	Weighted median	0.0916905088871944	0.0574842805182361	1.09602555941409	0.979239840831062	1.2267393306521	0.110700249047246
SERINC1	27	Inverse variance weighted	0.127811004029817	0.0377923017907295	1.13633821905691	1.05520819904034	1.22370594662151	0.000719778954649792
SERINC1	27	Simple mode	0.124841582835919	0.0975096565418266	1.1329689571204	0.935871270026359	1.37157609054752	0.211744736680604
SERINC1	27	Weighted mode	0.094360794564853	0.0553102491883343	1.09895617181252	0.986050909021945	1.22478936585814	0.0999227484206879
SETDB2	22	MR Egger	-0.0526707	0.0934938132382198	0.948692346931507	0.789844969859285	1.13948585288421	0.579451512688901
SETDB2	22	Weighted median	-0.147263	0.0665454127619727	0.863066672743133	0.75752984506288	0.983306580532245	0.0268993701702206
SETDB2	22	Inverse variance weighted	-0.131578	0.0495856773650396	0.876711112320407	0.795514922343425	0.966194791421235	0.00796515345116571
SETDB2	22	Simple mode	-0.140311	0.0974190418675756	0.869087546357429	0.718023674915938	1.0519335080727	0.164529427708989
SETDB2	22	Weighted mode	-0.134913	0.0684779119602222	0.873792238893271	0.764044418610132	0.999304305028517	0.0621482582729452
SLC25A11	20	MR Egger	0.0127825159976404	0.113919837797455	1.01286456156549	0.810178758558702	1.26625711824425	0.911901729032514
SLC25A11	20	Weighted median	0.114457753900216	0.0594446471695453	1.12126527097885	0.99794835295877	1.25982051493521	0.0541729635075054
SLC25A11	20	Inverse variance weighted	0.142403340144032	0.0516077316591796	1.15304162273351	1.04211487928901	1.27577583832503	0.00579180286459835
SLC25A11	20	Simple mode	0.0471518567664466	0.0891537743049387	1.0482811855845	0.880214597123627	1.24843810548181	0.603011503841575
SLC25A11	20	Weighted mode	0.0950737409496438	0.0608590789809633	1.09973994800426	0.976080658719537	1.23906558585332	0.134744676103427
SLC25A12	10	MR Egger	0.186185742415317	0.140346615966456	1.20464599345505	0.914942895559323	1.58607928056557	0.221253618950609
SLC25A12	10	Weighted median	0.163436372908957	0.078573841751321	1.17755042869544	1.00947626118563	1.3736083407174	0.0375222853806436
SLC25A12	10	Inverse variance weighted	0.128913791675673	0.0641000779706549	1.13759205003399	1.00328301618479	1.28988097219237	0.0443113945944287
SLC25A12	10	Simple mode	0.169919660094492	0.118147802211478	1.18520962786579	0.940211873063574	1.49404820576093	0.184227633936439
SLC25A12	10	Weighted mode	0.167837156089499	0.0863873394327345	1.18274399230805	0.998519068464289	1.40095807433326	0.0839253559285214
SLC25A26	6	MR Egger	-0.536674	0.85263036266425	0.584689537287968	0.109938980598472	3.10955998639456	0.563225856531211
SLC25A26	6	Weighted median	-0.22915	0.0995772996991292	0.795209619259044	0.654213823004979	0.966592750452021	0.0213790551780558
SLC25A26	6	Inverse variance weighted	-0.239427	0.101338880003428	0.787079053844641	0.645293007074185	0.96001882898098	0.0181456272155621
SLC25A26	6	Simple mode	-0.518295	0.151256163907657	0.59553502027512	0.4427468287396	0.801049126390651	0.0187040762631649
SLC25A26	6	Weighted mode	-0.23978	0.0998635987372031	0.786801180421434	0.646933128739806	0.956908944697966	0.0615391844267305
SLC25A3	13	MR Egger	0.0922089876911974	0.0900813689524453	1.0965939727777	0.919109056086249	1.30835218429132	0.327999828610549
SLC25A3	13	Weighted median	0.121474635686582	0.0723273529450098	1.1291607251754	0.979917420086747	1.30113407226271	0.0930523600681266
SLC25A3	13	Inverse variance weighted	0.158139515751685	0.0567980668693085	1.17132960223837	1.04792844373386	1.30926214025768	0.00536531251331037
SLC25A3	13	Simple mode	0.204823486106628	0.120648212677795	1.22730840885672	0.968848514844864	1.55471769566742	0.115324266507353
SLC25A3	13	Weighted mode	0.1199041422131	0.0741392382632419	1.1273887774064	0.974911321154432	1.30371391514549	0.13178480326735
SLC25A37	42	MR Egger	0.0295892901914418	0.0380347837610268	1.0300314030671	0.956036787540527	1.1097529981391	0.441173927448747
SLC25A37	42	Weighted median	0.0315189254456201	0.0304411217468027	1.03202090686638	0.972246726214362	1.0954700319294	0.30047926290742
SLC25A37	42	Inverse variance weighted	0.0418570041596649	0.0213409902776955	1.04274535984034	1.00002866362618	1.08728671988847	0.0498390120086333
SLC25A37	42	Simple mode	0.0277887448782239	0.0539745883532881	1.02817845351226	0.924963086923876	1.1429114817788	0.609423388809709
SLC25A37	42	Weighted mode	0.036220335057786	0.0306505554375548	1.03688428328216	0.97642752204141	1.10108430236562	0.24412626505335
SLC25A38	3	MR Egger	0.222090194310361	0.0996925687914342	1.24868399697737	1.02705220222978	1.51814262305485	0.268605702001049
SLC25A38	3	Weighted median	0.162272122207865	0.0674985609766864	1.17618026254647	1.03042871386198	1.34254800103445	0.0162131053491868
SLC25A38	3	Inverse variance weighted	0.165009953660239	0.060018569129611	1.17940485804821	1.04851361675489	1.32663591293434	0.00597199600450183
SLC25A38	3	Simple mode	0.124438070324454	0.0840267296421085	1.13251188219503	0.96054512246782	1.33526591652221	0.276789454010254
SLC25A38	3	Weighted mode	0.149080290113068	0.0828004880873155	1.16076618351586	0.986878185079227	1.36529325824121	0.213587004429537
SLC30A9	10	MR Egger	0.20493830725854	0.0945580997047232	1.22744933791264	1.01979786066414	1.47738285718798	0.0620765953121326
SLC30A9	10	Weighted median	0.193031535163227	0.0703556332851315	1.21292104257908	1.05668272252512	1.39226034851359	0.00607594876462239
SLC30A9	10	Inverse variance weighted	0.154390174814182	0.0633198293280935	1.16694611094616	1.03074651269648	1.32114269520053	0.014758175729188
SLC30A9	10	Simple mode	0.178173593391852	0.15896356785787	1.19503275301886	0.875119352027286	1.63189544086702	0.291369319745017
SLC30A9	10	Weighted mode	0.197915031980178	0.075066840166913	1.21885882540087	1.05209564265368	1.41205492735474	0.0270678758017247
SMAD4	7	MR Egger	0.529846187229884	0.215910434880709	1.69867101122987	1.11255785128766	2.59355789998075	0.0576515045800101
SMAD4	7	Weighted median	0.229749790577366	0.0899545088126074	1.25828513574155	1.05489259209523	1.5008935456485	0.0106472942789715
SMAD4	7	Inverse variance weighted	0.190071039763943	0.0731787063168103	1.20933550551462	1.04774556547032	1.39584686692689	0.00939449207830927
SMAD4	7	Simple mode	0.165542422086019	0.148279172966122	1.18003302111999	0.882422108028256	1.57801795565278	0.306944602239318
SMAD4	7	Weighted mode	0.229700009197997	0.100441463535568	1.25822249813096	1.03337974948259	1.5319865282783	0.0622076452024399
SMYD3	28	MR Egger	-0.032278	0.0986968728495191	0.968237414165282	0.79793843790143	1.17488222857774	0.746255069886201
SMYD3	28	Weighted median	-0.00805401	0.0640508614930133	0.991978341029573	0.87494548790578	1.12466552793715	0.899934644869467
SMYD3	28	Inverse variance weighted	-0.0856226	0.0430548514933832	0.917940620465591	0.843656309992713	0.998765697263655	0.0467358885272305
SMYD3	28	Simple mode	-0.0091669	0.126161569203107	0.990874983890768	0.773798651264089	1.26884846865085	0.94261224810621
SMYD3	28	Weighted mode	0.0122099812713453	0.0789009390230801	1.01228482740576	0.867243178167551	1.18158389433643	0.878168831377656
SND1	17	MR Egger	0.156422688095318	0.147114566159861	1.16932035644042	0.876409473657224	1.56012701492172	0.304477589843944
SND1	17	Weighted median	0.197932337753667	0.092575474301163	1.21887991887813	1.01662102563289	1.46137864473094	0.0325115064125841
SND1	17	Inverse variance weighted	0.171571982512556	0.0755478176730185	1.18717	1.02377651924437	1.37663994148523	0.0231446634376946
SND1	17	Simple mode	0.293276702416164	0.175141346802717	1.34081374551024	0.951229103634759	1.88995636622099	0.113461328440139
SND1	17	Weighted mode	0.238809007270103	0.0956958214720599	1.26973600307803	1.05258095153049	1.53169170995193	0.0238894378535085
SPTLC2	44	MR Egger	-0.0445224	0.0426093280221302	0.956454146667793	0.879821077822665	1.03976201268322	0.302046626825268
SPTLC2	44	Weighted median	-0.0854567	0.0369036159675835	0.918092929681188	0.85403103065504	0.9869601891211	0.0205761951391838
SPTLC2	44	Inverse variance weighted	-0.117323	0.0243681792986704	0.889297888506465	0.847821934333674	0.932802871069393	1.4749561011577e-06
SPTLC2	44	Simple mode	-0.0981162	0.0612250713661441	0.90654354571417	0.804031080970357	1.02212615871042	0.116355649308395
SPTLC2	44	Weighted mode	-0.0948857	0.0351890921901759	0.909476922784939	0.848864015620997	0.974417878313821	0.00996553566989422
SRGAP2	6	MR Egger	0.264614714626302	0.16615227325317	1.30292887961914	0.940782088173815	1.80448127859333	0.186466962067898
SRGAP2	6	Weighted median	0.292330672220187	0.0674771400448959	1.33954589502678	1.17359944827382	1.52895709649691	1.47565068561349e-05
SRGAP2	6	Inverse variance weighted	0.270110952999957	0.0794916807938341	1.3101098032824	1.12109653857168	1.53099009550362	0.000678859711987533
SRGAP2	6	Simple mode	0.485161588030669	0.156456532155846	1.62443747729068	1.19543099425149	2.20740229282642	0.0268247376711979
SRGAP2	6	Weighted mode	0.291336125802466	0.0686374758183935	1.33821431672349	1.16976944425404	1.53091497327126	0.00813399435514171
SRR	49	MR Egger	0.00766545626357055	0.0374785773079518	1.00769491108689	0.936325079859156	1.08450478970739	0.838823265315049
SRR	49	Weighted median	0.063778098269881	0.0277756504483905	1.06585585725921	1.00938155688309	1.12548986129864	0.0216651693172638
SRR	49	Inverse variance weighted	0.0661225053820199	0.0193050354870016	1.06835758870413	1.02868844434106	1.10955648779825	0.000614476112435599
SRR	49	Simple mode	0.0584692985359853	0.0520869018664466	1.06021	0.957316683881308	1.17416778220964	0.267219335732733
SRR	49	Weighted mode	0.0745474133798734	0.0291101080106248	1.07739642531725	1.01764547560155	1.1406556459166	0.0136403126347248
STK11	14	MR Egger	-0.206289	0.112751095549343	0.813598017196247	0.652280223593251	1.01481190084101	0.0922514426164597
STK11	14	Weighted median	-0.118557	0.0534827239906285	0.888200778384613	0.799807985071214	0.986363	0.0266406512509271
STK11	14	Inverse variance weighted	-0.147178	0.0606731014136544	0.863140422374861	0.766364659538011	0.972136931766361	0.0152767127093654
STK11	14	Simple mode	-0.275523	0.106556736810011	0.759175290947002	0.616082877849781	0.935502581074807	0.0226114599460985
STK11	14	Weighted mode	-0.153817	0.0538919652470435	0.857429117510379	0.771479625062465	0.952954125645381	0.0135482492667436
TCF20	6	MR Egger	-0.190053	0.475514918537974	0.82691529470517	0.325607616046604	2.10003965177359	0.709815990526027
TCF20	6	Weighted median	-0.390094	0.165843846579349	0.676993520439736	0.4891199532589	0.937030320811285	0.0186640440327168
TCF20	6	Inverse variance weighted	-0.304735	0.130244291700169	0.737318456008417	0.571200956080542	0.95174649093896	0.0192981193033899
TCF20	6	Simple mode	-0.379489	0.23309252896659	0.684211005468605	0.433289025541226	1.08044439717714	0.164440610100727
TCF20	6	Weighted mode	-0.374255	0.209382987947281	0.687801267901403	0.456281199505082	1.03679613501478	0.133909160020249
TCIRG1	39	MR Egger	0.0252330638393435	0.0503040426881352	1.02555411225204	0.929263576418792	1.1318222986963	0.618912921310055
TCIRG1	39	Weighted median	0.0418368501995317	0.0347570272899867	1.0427243446037	0.974055570282624	1.11623411641056	0.228707594149059
TCIRG1	39	Inverse variance weighted	0.0696304267094679	0.0251146751332643	1.07211188411148	1.02061528237524	1.12620682043683	0.00556275881294601
TCIRG1	39	Simple mode	-0.0231764	0.0648885900031197	0.977090116164726	0.860399872333587	1.1096062723922	0.722938987083235
TCIRG1	39	Weighted mode	0.0451802210588346	0.0372938270471263	1.04621639314552	0.972470362090394	1.12555485900215	0.233196677248708
TFAM	49	MR Egger	-0.0603236	0.0381623591793775	0.941459801950846	0.873609454546045	1.01457986068832	0.1206514896802
TFAM	49	Weighted median	-0.0708665	0.0249519956203491	0.931586262364444	0.8871223238666	0.978278802007305	0.00450975544254158
TFAM	49	Inverse variance weighted	-0.0795368	0.0182903771937543	0.923544039194791	0.891022203108089	0.957252904985985	1.37034652503039e-05
TFAM	49	Simple mode	-0.0740429	0.0397428635208661	0.928631829828753	0.859040732800647	1.00386051841761	0.0685803212893962
TFAM	49	Weighted mode	-0.0713072	0.0247935254754925	0.931175804443738	0.887006919689268	0.97754409749723	0.00598951505950922
TFCP2	19	MR Egger	-0.0567956	0.0483717142104244	0.944787165306608	0.859328371167078	1.03874469606514	0.256522119750769
TFCP2	19	Weighted median	-0.0635368	0.0409577888680732	0.938439546421542	0.866048726081689	1.01688133215359	0.120835525054227
TFCP2	19	Inverse variance weighted	-0.0930116	0.0303071280262203	0.911182903153109	0.858633075826908	0.966948870679074	0.00214799029948854
TFCP2	19	Simple mode	-0.11864	0.0613287763514349	0.888127334473601	0.787537292977797	1.00156547413358	0.068929008317977
TFCP2	19	Weighted mode	-0.0660359	0.0380383916426813	0.936097278702743	0.868844487622359	1.00855576306028	0.0996434992005122
TIAM1	23	MR Egger	0.0184104421743328	0.0591006235111262	1.01858095918866	0.90716876210481	1.14367603224617	0.758484321162527
TIAM1	23	Weighted median	0.0474193190744318	0.0525819599906674	1.04856159878813	0.945878340325791	1.16239201129653	0.367153949586607
TIAM1	23	Inverse variance weighted	0.0810663939297299	0.0348291661882336	1.08444289460196	1.01288351467025	1.1610578853537	0.0199363648860123
TIAM1	23	Simple mode	0.192255963271904	0.103002437039668	1.21198069981091	0.990417395266953	1.4831092665918	0.0753550611057844
TIAM1	23	Weighted mode	0.0405107426612781	0.0538660380511805	1.04134249643214	0.937004970633909	1.1572982309175	0.459983409475014
TNRC6A	17	MR Egger	0.130173498810341	0.078487672794474	1.13902598583572	0.976615418182243	1.32844533503661	0.117970968634074
TNRC6A	17	Weighted median	0.154966161580197	0.0548195802761101	1.16761845007335	1.04866694799361	1.30006275830485	0.00470098652790542
TNRC6A	17	Inverse variance weighted	0.120008590939114	0.0398640943418259	1.12750653787779	1.0427640896646	1.21913576192105	0.00260866751252983
TNRC6A	17	Simple mode	0.0746587131033394	0.095423474166576	1.07751634591489	0.89371236382771	1.2991220919683	0.44540891855202
TNRC6A	17	Weighted mode	0.138099151480379	0.0582999351999354	1.1480893793925	1.02411751265837	1.28706833618375	0.0307702503842149
TUFM	82	MR Egger	0.0148465132236827	0.0198315210256226	1.01495727014034	0.976262993819436	1.05518519777187	0.45627439916141
TUFM	82	Weighted median	0.0353215117863016	0.0163942260964956	1.03595272627378	1.00319391835986	1.06978125707608	0.0312002572835523
TUFM	82	Inverse variance weighted	0.0563231157762223	0.012169650597762	1.05793946544768	1.03300352301853	1.08347734311807	3.6892518771434e-06
TUFM	82	Simple mode	0.0241295638809211	0.0311584260460585	1.02442303751705	0.963733040978057	1.08893491783846	0.440939852094903
TUFM	82	Weighted mode	0.0402119825127323	0.015859163789803	1.04103143126247	1.0091698089216	1.07389899231576	0.0131495639808258
TYMP	55	MR Egger	-0.0692114	0.0359000111003698	0.933129374424428	0.86972740455678	1.00115326348427	0.0592339568861356
TYMP	55	Weighted median	-0.0976909	0.0233880869881243	0.906929214154174	0.866293488693007	0.949471062892622	2.95443608764904e-05
TYMP	55	Inverse variance weighted	-0.0809876	0.0203263204065298	0.922205165760567	0.886187127645749	0.959687114858934	6.76597142023153e-05
TYMP	55	Simple mode	-0.0930627	0.0466440619262632	0.911136368906304	0.831532360525748	0.998361004518067	0.0510809043416121
TYMP	55	Weighted mode	-0.0899902	0.0194797096366994	0.91394017220587	0.879703466957319	0.949509317339342	2.42381622175317e-05
TYW1	33	MR Egger	0.0406276834094525	0.0426449810485081	1.04146427892331	0.957953079808944	1.13225570973641	0.34811416884181
TYW1	33	Weighted median	0.0602350890851395	0.0367158349041319	1.06208620207215	0.988340556980793	1.14133442431824	0.100885621443852
TYW1	33	Inverse variance weighted	0.0648365451378331	0.0233478288838969	1.06698460630808	1.01925788679149	1.11694612801295	0.00548658949910006
TYW1	33	Simple mode	0.0884478350933317	0.0584904593138085	1.09247726214962	0.974146607945962	1.22518167037558	0.140303278020271
TYW1	33	Weighted mode	0.0477201531639939	0.0367454344672868	1.04887708931482	0.975991991149764	1.12720509846962	0.203338549121536
UACA	6	MR Egger	0.0104045965903024	0.175575646257302	1.01045891262075	0.716251676656674	1.42551458847633	0.955587555719937
UACA	6	Weighted median	0.306523558724639	0.0761499525634718	1.35869347618568	1.17031114774768	1.57739928033869	5.6911761551001e-05
UACA	6	Inverse variance weighted	0.316222192005333	0.108256605083611	1.37193505476383	1.10964400319558	1.69622490552773	0.00348861740893267
UACA	6	Simple mode	0.340492282032062	0.0909203595795826	1.40563939128498	1.17619938156874	1.67983602890249	0.0133631048584206
UACA	6	Weighted mode	0.309427779831891	0.080094662606946	1.36264515795877	1.16467518981997	1.59426580280765	0.0118406197541903
UBE2L3	23	MR Egger	0.0222719948131423	0.0401632726367921	1.02252186729441	0.945115610748385	1.10626780174262	0.58507000094014
UBE2L3	23	Weighted median	0.0484142951822529	0.0308430748778607	1.04960541172486	0.98803403684632	1.1150137335739	0.116485520822244
UBE2L3	23	Inverse variance weighted	0.0704416416967493	0.0217669239907627	1.07298195019752	1.02816788985199	1.11974929076555	0.00121141794232131
UBE2L3	23	Simple mode	0.0507004600993257	0.0454555573952017	1.05200772779295	0.962335215266582	1.15003612231888	0.27672135950691
UBE2L3	23	Weighted mode	0.0529916397121791	0.0307173430813059	1.05442082982089	0.992811608247398	1.11985323008342	0.0985249499692986
UPP1	30	MR Egger	0.162553559318087	0.0638994228921782	1.1765113299058	1.03801547223785	1.33348581636512	0.0167660042147831
UPP1	30	Weighted median	0.0923014828462862	0.0437768102270562	1.0966954070983	1.00652009870079	1.19494962644362	0.0349915556746639
UPP1	30	Inverse variance weighted	0.0772321868740245	0.0306987346422302	1.08029287710132	1.01720906574327	1.14728892969816	0.0118759149812611
UPP1	30	Simple mode	0.0387620505769808	0.0735996780185931	1.03952310029703	0.899880485522625	1.2008353258417	0.602434785976862
UPP1	30	Weighted mode	0.0892094634419229	0.0415481523080925	1.09331	1.00780538937981	1.1860682460523	0.04027521474873
UROD	44	MR Egger	-0.0508298	0.0426954479543138	0.950440416121597	0.874141616461406	1.03339889965904	0.240527426577811
UROD	44	Weighted median	-0.0460782	0.0350276251540845	0.954967322813471	0.891604793372491	1.02283275552169	0.188348484102478
UROD	44	Inverse variance weighted	-0.0535134	0.0239885832832886	0.947893263827796	0.904357079440911	0.993525301052082	0.0256953679226305
UROD	44	Simple mode	-0.0343938	0.0541569114089158	0.966190954666352	0.868887748690798	1.07439075103277	0.52874354757408
UROD	44	Weighted mode	-0.0373927	0.0358266204315547	0.963297809315588	0.897975189740857	1.03337228025198	0.302451156919515
VDAC1	3	MR Egger	-0.665467	0.376947062718499	0.514033383870775	0.245542971746871	1.07610622227882	0.328099380373561
VDAC1	3	Weighted median	-0.325737	0.100393643282001	0.721995097897396	0.593031079602581	0.879004388331896	0.00117616885359802
VDAC1	3	Inverse variance weighted	-0.318256	0.0904094670360015	0.727416203311916	0.609291162359781	0.868442487810571	0.000431274286907154
VDAC1	3	Simple mode	-0.203684	0.164538244595988	0.815720335884047	0.590858527855604	1.12615733717124	0.341352515987129
VDAC1	3	Weighted mode	-0.383424	0.109909031382803	0.681523547278956	0.549445232591337	0.845351489001189	0.0732544097250536
VPS29	26	MR Egger	0.00154391820716212	0.0524710622737882	1.00154511066248	0.903662468514099	1.11003017569305	0.976769603353226
VPS29	26	Weighted median	-0.0942791	0.0448115676666375	0.910028719908189	0.83350982246704	0.993572299611964	0.0353870494674183
VPS29	26	Inverse variance weighted	-0.102344	0.0360008855822634	0.902719059117687	0.841216997432427	0.968717586760104	0.00447168783624826
VPS29	26	Simple mode	-0.0965905	0.0966268489514464	0.907927700888301	0.751278278381902	1.09724017552558	0.327070275541168
VPS29	26	Weighted mode	-0.106048	0.0460684240280203	0.899381555408831	0.821731135158078	0.984369640629477	0.0299457162815644
WDR4	20	MR Egger	-0.216946	0.0656829856586283	0.804973510289038	0.707735699716688	0.915571098824672	0.00395569188972641
WDR4	20	Weighted median	-0.162877	0.0454270453483413	0.849695683056854	0.777311566564925	0.928820288878527	0.000336480048946704
WDR4	20	Inverse variance weighted	-0.173678	0.0383187426279733	0.840567924668205	0.779749745131678	0.906129742769838	5.83054264810951e-06
WDR4	20	Simple mode	-0.120194	0.0751007030493702	0.886748423610723	0.765373490805751	1.02737131115986	0.125997863420384
WDR4	20	Weighted mode	-0.105147	0.0428184577807942	0.900191823922115	0.827727257572617	0.979000404351348	0.0238643125385776
WTAP	10	MR Egger	-0.0842169	0.0464760058140746	0.919231868543891	0.839196951464862	1.00689978278844	0.107552660386843
WTAP	10	Weighted median	-0.106301	0.0445535521597222	0.89915415121474	0.823966214450694	0.981203080256974	0.017036894980744
WTAP	10	Inverse variance weighted	-0.11266	0.0359271823465837	0.893454507047415	0.832703919706654	0.958637202578021	0.00171395753555127
WTAP	10	Simple mode	-0.155492	0.0629565238306499	0.855994195935456	0.756625798050334	0.968412741626401	0.0355804045555076
WTAP	10	Weighted mode	-0.111215	0.0440050149263571	0.894746558053196	0.820809192306751	0.975344100250834	0.0323774060655185
YY1AP1	9	MR Egger	0.18603485435217	0.182113794766656	1.20446424046684	0.842898962043654	1.72112456165089	0.341003152349325
YY1AP1	9	Weighted median	-0.210202	0.0912563543685062	0.810420191428597	0.677690309844004	0.969146049655553	0.0212547928647025
YY1AP1	9	Inverse variance weighted	-0.220735	0.0923217930000399	0.801928766683099	0.669190698808294	0.960996242146076	0.0168054839603341
YY1AP1	9	Simple mode	-0.193913	0.176665926535741	0.823729431504619	0.582644311693755	1.16457015491051	0.304303021457016
YY1AP1	9	Weighted mode	-0.203238	0.100490267788164	0.816083638878541	0.67018642736039	0.993742156594149	0.0777603270112266
ZRANB3	3	MR Egger	0.33117906638036	0.687657318608013	1.39260913946054	0.361812456239348	5.36012561719571	0.714270116909595
ZRANB3	3	Weighted median	0.644551469718122	0.19252980540282	1.90513232806644	1.30629260325161	2.77849631729466	0.000814554866610078
ZRANB3	3	Inverse variance weighted	0.672830435961693	0.174128725102386	1.95977649967369	1.3931092711545	2.75694377189118	0.000111552982427066
ZRANB3	3	Simple mode	0.654259089291523	0.267392922545919	1.92371668694164	1.13902081727918	3.24900637062777	0.134211940746274
ZRANB3	3	Weighted mode	0.613895933882766	0.236329563320062	1.84761558329401	1.16263617310659	2.93615786485418	0.121724691892158

## Sheet: TableS3
TableS3. GTXeqtl result.
id	nsnp	method	b	se	or	or_lci95	or_uci95	pvalue
TUFM	15	Inverse variance weighted	0.0927444235296487	0.0272069620750444	1.09718128571112	1.04020600769841	1.15727727469896	0.000652375960674295
ADAMTS10	1	Wald ratio	-0.110891	0.131394627925139	0.895036164520885	0.691823353838262	1.15793971301457	0.398694547821244
ADD1	1	Wald ratio	-0.215946	0.112081318043395	0.805778920274763	0.64686009138474	1.00374049505704	0.0540183728621385
AK5	3	MR Egger	-0.097774	0.0719596617980773	0.906853818994178	0.787560607942283	1.04421658565812	0.403914488700297
AK5	3	Weighted median	-0.048697	0.0389122433805468	0.952469698507764	0.882527806310918	1.02795460957506	0.210767926339126
PYGB	10	Inverse variance weighted	-0.077577	0.0243532253449945	0.925355815799006	0.882224013748327	0.970596325297167	0.00144509223138663
AK5	3	Simple mode	-0.0299216	0.0561952077535821	0.970521649522223	0.869302445061406	1.08352654193306	0.647642505979779
AK5	3	Weighted mode	-0.0473187	0.0393804678698755	0.953783413049715	0.882934393504606	1.03031754760159	0.352509436715018
MAPK3	2	Inverse variance weighted	-0.246399	0.0793132977687664	0.781610406151998	0.669079141222507	0.913068110132471	0.00189218605611216
AMT	4	MR Egger	0.458934528023006	0.427646818214854	1.58238709737931	0.684372283241382	3.6587526807677	0.395502394023782
AMT	4	Weighted median	0.234208801964844	0.0507587055892365	1.26390837120888	1.1442183487187	1.39611847039574	3.94687811182668e-06
GOT2	2	Inverse variance weighted	0.292386076592781	0.0956105062796859	1.33962011378266	1.11069893050044	1.61572321713004	0.00222748439540605
AMT	4	Simple mode	0.245869750659605	0.0562810410605744	1.27873300856358	1.14517665641133	1.42786538481687	0.0221838120243836
AMT	4	Weighted mode	0.23858446173708	0.0536912452390665	1.26945092153851	1.14264942281535	1.41032377036905	0.021195545845993
ANKZF1	1	Wald ratio	0.0795138560462234	0.27146870854108	1.0827605622059	0.635994850295599	1.84336466643328	0.769596698613111
AS3MT	3	MR Egger	-0.137895	0.0770818397957699	0.871190420008073	0.749030848742328	1.01327301697681	0.32449754382816
AS3MT	3	Weighted median	-0.0161739	0.0315654143207742	0.983956239681049	0.924925517016279	1.0467544291896	0.608376932352699
IKBKE	2	Inverse variance weighted	0.360607705048816	0.11849819943169	1.43420072080397	1.13695226905322	1.80916276218659	0.00234116197935187
AS3MT	3	Simple mode	-0.00936396	0.0591932641900287	0.990679741065086	0.882159180822518	1.11255017313507	0.88883392783045
AS3MT	3	Weighted mode	-0.0208056	0.0331782928655602	0.979409318944518	0.917745574420146	1.04521627864176	0.594646481007421
ATG7	1	Wald ratio	-0.150268	0.156255965674394	0.860476914849451	0.63347788820008	1.16881825677074	0.336209554302748
AZIN1	1	Wald ratio	-0.217317	0.17921588782146	0.80467488705436	0.56632900412527	1.14333129530608	0.225283291372895
B3GALT6	1	Wald ratio	-0.239167	0.111706639415802	0.787283366526248	0.63247660354523	0.979981070816919	0.0322717848523628
CASP8	7	MR Egger	0.072469762717125	0.14316844210998	1.07516029567265	0.812093023989722	1.42344488530605	0.634249501058553
CASP8	7	Weighted median	-0.113023	0.0513158553211639	0.893130472590271	0.807670032665161	0.98763357411828	0.0276307908196886
CD40	4	Inverse variance weighted	0.100289727336062	0.0347916071846734	1.1054911626912	1.03261888001487	1.18350606834804	0.00394428059374141
CASP8	7	Simple mode	-0.0946516	0.109924291121063	0.90968979696099	0.733371245931557	1.1283991992947	0.422274512366819
CASP8	7	Weighted mode	-0.113124	0.0557694920536637	0.8930395865848	0.80056898439007	0.996191107522304	0.0888571048506903
MSH3	7	Inverse variance weighted	-0.0672208	0.0250625336458569	0.934988701648509	0.890169487039325	0.982064522474186	0.00731562454762911
CBX1	1	Wald ratio	-0.447237	0.12135516038384	0.639392425367259	0.504043349725902	0.811086335806916	0.000228383770114456
CD40	4	MR Egger	0.0404689295662457	0.107067053412954	1.04129895558967	0.844185944618051	1.2844368255891	0.741792849776021
CD40	4	Weighted median	0.0974573200663566	0.0402485733533873	1.1023643917202	1.01874361319182	1.19284895276574	0.0154614624090244
POLR3K	2	Inverse variance weighted	-0.0955995	0.0370504529890171	0.908827896913931	0.845169210198314	0.977281396721955	0.00987280121681867
CD40	4	Simple mode	0.114679960758551	0.059117092821659	1.12151445149586	0.998811166051747	1.25929175370161	0.147729353715569
CD40	4	Weighted mode	0.0959717893994771	0.043332842808024	1.10072801135776	1.01110057671192	1.19830033024778	0.11359645785722
CDA	6	MR Egger	-0.160558	0.208018003907193	0.851668364433891	0.566502741473482	1.28038039337794	0.483273209335892
CDA	6	Weighted median	-0.129233	0.08076423529394	0.878769385149023	0.750113554912075	1.02949163792369	0.109571119087414
NDUFV3	2	Inverse variance weighted	0.127429055243763	0.0496158057657213	1.13590427893032	1.03064217201612	1.25191707260358	0.0102194024113585
CDA	6	Simple mode	-0.15825	0.131603017389943	0.853636291046933	0.659553638080695	1.10483041153843	0.283010907146297
CDA	6	Weighted mode	-0.142292	0.0876619177717883	0.867367796729303	0.730439016375534	1.02996537416103	0.165475641414289
CDC42BPA	1	Wald ratio	-0.0378102	0.104611885212598	0.962895667990935	0.784389548706987	1.18202501418343	0.717775595616806
GUSB	3	Inverse variance weighted	0.14830363378445	0.058309791251417	1.15986501710699	1.03460161847198	1.30029456158736	0.0109787501246835
DDX5	1	Wald ratio	0.102707507231283	0.0534432190129687	1.10816723076688	0.997960879802013	1.23054383814041	0.0546301535974746
GCAT	4	Inverse variance weighted	0.0766724239787714	0.0320603266404515	1.07968833844765	1.01393031888914	1.14971106639461	0.0167794660803133
TYMP	6	Inverse variance weighted	-0.154542	0.0656698198988419	0.856807274715649	0.75332757718205	0.974501303605204	0.018606485316961
ETFA	3	MR Egger	0.0713898097982069	0.118238723416747	1.07399979992621	0.851838701044508	1.35410092172046	0.654193229295125
ETFA	3	Weighted median	0.00852063412987935	0.0474245006129542	1.00855703805425	0.919034710876492	1.10679965290828	0.857413730855176
F13A1	2	Inverse variance weighted	-0.162722	0.0702821362817686	0.849827203635327	0.740466247414716	0.975339900448088	0.0205980683949299
ETFA	3	Simple mode	0.00775927402479318	0.0678743594812782	1.00778945520233	0.882254716404866	1.15119	0.919427645903146
ETFA	3	Weighted mode	0.011380884588019	0.0575909370331658	1.0114458932396	0.903483571766274	1.13230923828675	0.861609040846395
PCCB	2	Inverse variance weighted	-0.176232	0.0772238914865185	0.83842306838763	0.720657507857926	0.975433175870156	0.0224835835657789
FAS	1	Wald ratio	-0.0495163	0.152232527026025	0.951689631217182	0.706175091029293	1.28256174095034	0.744978519052296
FLT1	1	Wald ratio	-0.125037	0.128282856110134	0.882464124915229	0.686278648466158	1.13473285742301	0.329709700972156
FN3KRP	6	MR Egger	0.0786404734126339	0.0967450158970916	1.08181531077771	0.894956864690152	1.30768801582214	0.461907198556586
FN3KRP	6	Weighted median	0.0691420798714033	0.0386929261182388	1.07158844948205	0.993326313303055	1.15601669832439	0.0739465914037755
GPX7	6	Inverse variance weighted	0.0537361597795229	0.0238150102700237	1.05520615959873	1.00708371127449	1.10562808909498	0.0240456688742819
FN3KRP	6	Simple mode	0.0792828382067482	0.0583772215226993	1.08251045409098	0.96547360468745	1.21373476967877	0.232496055554219
FN3KRP	6	Weighted mode	0.0731764007335327	0.0437540232157515	1.07592031330835	0.987497331223157	1.17226091047323	0.155295741326308
FTO	1	Wald ratio	0.848005660447081	0.296952807483079	2.33498545142205	1.30470656068829	4.17883777289845	0.00429431932647146
GALK1	1	Wald ratio	0.135548199225228	0.206714950358274	1.14516439054064	0.763674900351044	1.71722480437616	0.512000960814879
ERN1	2	Inverse variance weighted	-0.172801	0.0772119838047022	0.84130518256074	0.72315167549883	0.978763424305591	0.0252207303795689
GCAT	4	MR Egger	0.0417335761126716	0.0684193597159803	1.04261666375958	0.911769220223274	1.19224194394603	0.603955721485717
GCAT	4	Weighted median	0.0710911442639508	0.0333460887606431	1.07367908109838	1.00574927429665	1.14619696841884	0.0330135452812771
PYGL	2	Inverse variance weighted	-0.536968	0.241174538533225	0.584518072149666	0.364339310048668	0.937756007233816	0.0259827981937107
GCAT	4	Simple mode	0.0893860658370264	0.0558724696992261	1.09350273889544	0.98007716093068	1.22005520344577	0.207942633427511
GCAT	4	Weighted mode	0.0595469230447901	0.0389531503457693	1.06135556184569	0.983339102255661	1.14556171525853	0.223811249753096
GIT1	1	Wald ratio	0.0614277856736537	0.0894219256095379	1.06335370438466	0.892401452741569	1.26705430292034	0.492118508705377
PARK7	2	Inverse variance weighted	-0.433248	0.195651275894638	0.648399941539372	0.441876839218296	0.951447206266822	0.0268021903944149
GPX7	6	MR Egger	-0.00019075	0.0588416636538354	0.999809268315216	0.890902388165454	1.12202928882863	0.99756869392892
GPX7	6	Weighted median	0.0645944213374579	0.0279634090454334	1.06672629521315	1.00983418045622	1.1268236022523	0.0208902400921463
TCIRG1	2	Inverse variance weighted	0.168584759422591	0.0769504791756938	1.18362854626543	1.01792049945233	1.37631233115768	0.0284647166455648
GPX7	6	Simple mode	0.100096943805478	0.0527231101991728	1.10527806274357	0.996764892090279	1.22560455898515	0.116080564043134
GPX7	6	Weighted mode	0.0710563192732528	0.0314872984094279	1.07364169088543	1.00938497970149	1.14198893741041	0.0736587844362931
GSPT1	1	Wald ratio	-0.425605	0.126275015099911	0.653374621747644	0.510122875226855	0.836854054337462	0.000750433746395909
GSTO2	1	Wald ratio	-0.102459	0.0684079669896937	0.902615121221866	0.789355369915185	1.03212581824319	0.134194392887475
GUSB	3	MR Egger	0.0935270504962951	0.0955328342037973	1.09804030547478	0.910540131418938	1.32415087577553	0.506753805356804
GUSB	3	Weighted median	0.135747373711151	0.0638393790895391	1.14539250078554	1.01067880644677	1.29806222559277	0.0334708565291062
RBM6	8	Inverse variance weighted	0.158167167941024	0.0741663822377661	1.17136199251414	1.01288334304142	1.35463666860852	0.0329576184433004
GUSB	3	Simple mode	0.129893826422725	0.0815444412678013	1.13870747625994	0.970510285327036	1.33605458498912	0.252190816948323
GUSB	3	Weighted mode	0.132744017638506	0.0725838343337504	1.1419576398998	0.990524876905995	1.31654164547478	0.208928759156808
HDDC2	8	MR Egger	-0.165389	0.116019520899391	0.847564309768405	0.675172664314206	1.06397266530756	0.203890284417598
HDDC2	8	Weighted median	-0.0536801	0.0307417531517462	0.947735208890767	0.892316875907882	1.00659535914006	0.0807825227698932
METTL13	2	Inverse variance weighted	0.162736343729602	0.0776203870652175	1.17672639749178	1.01065676821524	1.3700843432724	0.0360319211737447
HDDC2	8	Simple mode	-0.0481333	0.0491119493566319	0.953006739168155	0.865547759438032	1.04930298183614	0.359700388866629
HDDC2	8	Weighted mode	-0.0536901	0.0352538585249066	0.947725773427148	0.884451456047982	1.01552678270378	0.171587103989229
HELLS	1	Wald ratio	-0.198126	0.138181961046699	0.820266444612339	0.625650917810866	1.07541924898185	0.151627768203928
HLA-DRB1	8	MR Egger	1.01538884207556	0.190368513452191	2.7604365625993	1.90078423392364	4.0088769046688	0.00177170310151107
HLA-DRB1	8	Weighted median	0.594703041407011	0.0800323948604315	1.81249262977431	1.54935628935422	2.12031897089046	1.07959936034124e-13
HDDC2	8	Inverse variance weighted	-0.0541745	0.0260791418991011	0.947266754928772	0.900063772897716	0.996945252117438	0.0377726772606351
HLA-DRB1	8	Simple mode	0.50673413711109	0.126540217483994	1.65986145345477	1.2952650044309	2.12708599031092	0.00516007858390582
HLA-DRB1	8	Weighted mode	0.69958229854236	0.0826599404497834	2.01291173567904	1.71183999974772	2.36693479310656	6.35137974290747e-05
ICAM1	1	Wald ratio	0.279715677705483	0.166959394048231	1.32275367050854	0.953586886223023	1.8348378088272	0.0938652789244165
ME2	5	Inverse variance weighted	-0.0842773	0.0419603715827049	0.919176369549891	0.846606232852031	0.997967136968368	0.0445905552215841
JUP	3	MR Egger	-0.0298577	0.0337087862347906	0.970583622357915	0.908530393687797	1.03687512771656	0.538521462609137
JUP	3	Weighted median	-0.0227857	0.0179375584921153	0.97747195112469	0.94370345703838	1.01244878156322	0.203985699123236
NUDT2	9	Inverse variance weighted	-0.0364394	0.0188563536338249	0.96421653638797	0.929231071273704	1.00051920107412	0.0533012004359757
JUP	3	Simple mode	-0.0196598	0.025386210039535	0.980532177831565	0.932937761973741	1.03055465321616	0.519695553898359
JUP	3	Weighted mode	-0.0230276	0.0189321362769617	0.977235491523056	0.941637773310277	1.01417894753212	0.347929665443708
ABT1	2	Inverse variance weighted	-0.157563	0.0827102342716007	0.854223028892193	0.726385058967704	1.00455946068984	0.0567801260341508
LIMA1	1	Wald ratio	0.0779227631854296	0.128340021489832	1.08103915942442	0.840613178590031	1.39023000587408	0.543745584250235
EIF2AK4	2	Inverse variance weighted	0.127831129290911	0.0700805715227921	1.13636108839039	0.99051844521299	1.30367741201439	0.0681430838606239
MAPK8	1	Wald ratio	-0.257014	0.130656046840151	0.773357253705985	0.59863691069718	0.999072110610639	0.0491710990750587
MCM6	1	Wald ratio	-0.235986	0.125649871025311	0.789791881046644	0.617386793809182	1.01034104004497	0.0603644524716464
ME2	5	MR Egger	-0.141599	0.137579000435024	0.8679696068618	0.662818938127581	1.13661694785615	0.379096888794114
ME2	5	Weighted median	-0.10709	0.05269235295096	0.898444922339678	0.810286908516378	0.996194397310363	0.0421171403918953
CASP8	7	Inverse variance weighted	-0.0839836	0.0509659699621648	0.919446365823699	0.832038248482767	1.01603696845424	0.0993863041457015
ME2	5	Simple mode	-0.0300002	0.0754740797035321	0.970445343016866	0.837001519942762	1.12516422174182	0.711304928163219
ME2	5	Weighted mode	-0.116796	0.0598295345125569	0.889766759117699	0.791312905981476	1.00047007908822	0.122654876677414
WTAP	2	Inverse variance weighted	-0.159167	0.0971110949366421	0.852853981693052	0.705037226307367	1.0316617150831	0.10120930596117
MSH3	7	MR Egger	-0.0970557	0.0574437007368246	0.907505476023666	0.810871785153988	1.01565525412447	0.151903878212182
MSH3	7	Weighted median	-0.063763	0.0253947403267696	0.938227297835852	0.892671409251397	0.986108049705061	0.0120432078933438
MTHFR	2	Inverse variance weighted	0.059177467346678	0.036291976637627	1.06096351041292	0.988116367931189	1.13918118043572	0.102976085899797
MSH3	7	Simple mode	-0.0433357	0.0414883912881246	0.957589862694798	0.882803219332148	1.03871205389299	0.336486725507906
MSH3	7	Weighted mode	-0.0610209	0.028204226210274	0.940803533174023	0.890207026094151	0.994275783147002	0.0737160297255113
MTAP	1	Wald ratio	0.0972026866042824	0.147117790310799	1.1020837285933	0.826010178907202	1.47042805990235	0.508796167176544
FN3KRP	6	Inverse variance weighted	0.0493603524717884	0.0329627186268745	1.05059886843514	0.984869064549921	1.12071545557338	0.134273607488586
AK5	3	Inverse variance weighted	-0.0535483	0.0372359718070004	0.947860112779556	0.881146963347071	1.0196242292951	0.150411039378899
NTMT1	1	Wald ratio	-0.296253	0.129633158669797	0.743599134608573	0.576757038707872	0.95870468131501	0.0222940996386249
NUDT2	9	MR Egger	-0.0785838	0.041215114864686	0.924424559677293	0.852684681723547	1.00220020935197	0.0982368651190508
NUDT2	9	Weighted median	-0.0488344	0.0246008152123213	0.952338797064376	0.907508790809498	0.999383359785445	0.0471362861561385
RNMT	2	Inverse variance weighted	-0.20345	0.142272864061581	0.815910943299811	0.617358811697408	1.07832050791668	0.152717276323711
NUDT2	9	Simple mode	-0.0457922	0.0400150288214754	0.955240403158999	0.883184021153608	1.03317565305981	0.285550260512586
NUDT2	9	Weighted mode	-0.0541727	0.0268810455670102	0.947268535758215	0.898651915174756	0.998515291277175	0.0786327448307354
NXF1	1	Wald ratio	0.356300381055222	0.168490918425247	1.42803643893773	1.02640066369349	1.98683432607651	0.0344592520041888
JUP	3	Inverse variance weighted	-0.0254257	0.0181111951728483	0.974894827156239	0.940895097024894	1.01012315509053	0.160358883105524
CLN6	2	Inverse variance weighted	-0.064665	0.0487947366771297	0.937381436446741	0.851885900422629	1.03145733126823	0.185089794942493
PDE6B	1	Wald ratio	0.153287160655771	0.114711377029743	1.16565966247955	0.93095239302639	1.45954020732983	0.181455943173028
SPTLC2	3	Inverse variance weighted	-0.290998	0.221290075609395	0.747517189913618	0.484457037421284	1.15342	0.188507581837935
PLA2G7	1	Wald ratio	-0.313711	0.109243091820125	0.730730438449453	0.589885337341458	0.905204689580952	0.00408302774017566
POLR1E	1	Wald ratio	-0.203276	0.166692976465796	0.816053115464185	0.588608461570747	1.13138483514437	0.222668700961465
POLR2D	1	Wald ratio	0.0395594500491552	0.108194750403558	1.04035234604464	0.841556386267908	1.28610871663688	0.714639782725035
CBR1	2	Inverse variance weighted	-0.0926383	0.0710032935470841	0.91152315230335	0.793100968833843	1.04762759073001	0.191993640401514
TYW1	2	Inverse variance weighted	0.193912610052505	0.158449819710044	1.2139901877817	0.889897459819796	1.65611460035935	0.221023586735369
POR	1	Wald ratio	0.509832289997145	0.16068129105668	1.66501193237305	1.21518576672115	2.28135056455181	0.0015090307819274
CDA	6	Inverse variance weighted	-0.0946632	0.0802866962283147	0.909679307180879	0.777225248216775	1.06470607306144	0.238372701837426
PYGB	10	MR Egger	-0.0116714	0.0802730672898991	0.988396467966374	0.84450333788098	1.15680724286976	0.887994845549248
PYGB	10	Weighted median	-0.0674993	0.030706969882139	0.934728400393498	0.880130634948021	0.992713067593412	0.0279366856781093
PRMT7	2	Inverse variance weighted	0.193272363697083	0.20131216921081	1.21321	0.817667513308323	1.80010359378758	0.337023512235258
PYGB	10	Simple mode	-0.0695773	0.0555330822832231	0.932788047648313	0.836589209450425	1.04004872643186	0.241815941552494
PYGB	10	Weighted mode	-0.0632043	0.0306638659791929	0.938751693682403	0.88399360632413	0.996901715224006	0.0693456181478384
AMT	4	Inverse variance weighted	0.153758756381946	0.178807506688191	1.16620951223776	0.821433777264366	1.65569600870712	0.389837443113357
GALK2	2	Inverse variance weighted	0.043282149405117	0.058041191091238	1.04423248286359	0.931947696847426	1.17004578900308	0.455839985448058
RBM6	8	MR Egger	0.0106918629271743	0.17803964557672	1.01074922514765	0.713005715548299	1.43282721843396	0.954063500007536
RBM6	8	Weighted median	0.128685945027891	0.0287798085171546	1.13733288302513	1.0749536241616	1.2033319928747	7.77103414378047e-06
QDPR	2	Inverse variance weighted	0.0212099788359457	0.0338478081645995	1.02143650917016	0.95587156119911	1.09149867473501	0.530903216378261
RBM6	8	Simple mode	0.336116861063764	0.121633134580213	1.39950256261335	1.10264949694966	1.77627380974605	0.027960032655593
RBM6	8	Weighted mode	0.120406854206566	0.0311078166500327	1.12795567174646	1.06123734459395	1.19886847546984	0.00612669221613753
RFC1	1	Wald ratio	-0.201135	0.173006305978515	0.817802205481004	0.582615905505952	1.14792686050821	0.244997361226163
POLR2J3	2	Inverse variance weighted	-0.0455526	0.0757011004330306	0.955469352516712	0.823718241497725	1.10829363440924	0.547345368743237
RPS16	1	Wald ratio	-0.626969	0.185687410694571	0.534208546831824	0.371236369724942	0.768725251029723	0.000734209303566697
SERINC1	1	Wald ratio	0.252838491188418	0.190886980696668	1.28767528913351	0.88576819726478	1.87194308326404	0.18532194254749
SLC25A12	1	Wald ratio	-0.29569	0.173064713692925	0.744018023331638	0.529990149545189	1.0444775615497	0.087534012624655
SLC25A38	1	Wald ratio	0.345578376000442	0.13818632730472	1.41280681696418	1.07759658225604	1.85229160423061	0.012390804845057
SLC30A9	1	Wald ratio	0.244668434742792	0.114763052882609	1.27719776858578	1.01992883075562	1.5993607503692	0.0330114270307931
SPTLC2	3	MR Egger	-0.531186	1.22794330449951	0.587907312090643	0.0529739575682595	6.52462121910143	0.740084082580558
SPTLC2	3	Weighted median	-0.366265	0.20460257686898	0.693319212992616	0.464271479973852	1.03536734828461	0.0734333684080008
ALOX5AP	2	Inverse variance weighted	-0.0937792	0.229534737505163	0.910483758829435	0.580615051825475	1.42776297735622	0.682860974567993
SPTLC2	3	Simple mode	-0.438786	0.312928216126822	0.644818494971758	0.349194673510008	1.19071372789919	0.295917071755696
SPTLC2	3	Weighted mode	-0.477979	0.304769674300356	0.620035013404733	0.341185865206518	1.12678588726149	0.257345894859264
SRR	1	Wald ratio	0.0546525838455732	0.0319026242458811	1.05617361915193	0.992154379136056	1.1243237315183	0.0866930010084902
STK11	1	Wald ratio	-0.148522	0.0790299343897539	0.861981288641432	0.738288664263204	1.00639733201031	0.0602022297755396
TCF20	1	Wald ratio	-0.121638	0.148881895337979	0.885468848052705	0.661366905118889	1.18550697775063	0.413922693626239
ETFA	3	Inverse variance weighted	-0.0153579	0.0451244613059545	0.984759452753849	0.90140391797018	1.07582312485593	0.73359684511049
TFAM	1	Wald ratio	-0.093198	0.132741419446369	0.91101306132281	0.702316426444104	1.18172488446959	0.482615421740487
TIAM1	1	Wald ratio	0.0670847476556652	0.114892152307098	1.06938610229963	0.853761096457984	1.33946913315213	0.559292161474075
TNRC6A	1	Wald ratio	0.236287393333739	0.080069559645892	1.26653825251777	1.08258430354733	1.48174986449971	0.00316719729922458
TUFM	15	MR Egger	0.0821401668022295	0.0703675333776754	1.0856079653627	0.94574698954161	1.24615216066421	0.264053697500752
TUFM	15	Weighted median	0.0947814349218166	0.0278513694433324	1.09941853436628	1.04101141065097	1.16110265587987	0.00066622041868346
AS3MT	3	Inverse variance weighted	0.00326386179725282	0.0416651530050205	1.00326919399377	0.924594664458928	1.0886382047272	0.937561156310807
TUFM	15	Simple mode	0.0735089625895077	0.0518055380420865	1.07627818286821	0.972359300628883	1.19130317997567	0.177795115712472
TUFM	15	Weighted mode	0.0951430547543578	0.0297225386704487	1.09981617780611	1.03757564256383	1.16579030515323	0.00640726667720281
TYMP	6	MR Egger	-0.181524	0.212479212781685	0.833997886951094	0.549919339310082	1.26482635855563	0.441076357759765
TYMP	6	Weighted median	-0.187775	0.0552982595205479	0.828801420953314	0.743668965752717	0.923679522755077	0.000684606095507759
LCAT	2	Inverse variance weighted	0.381338969316118	0.0672740852504808	1.46424385503645	1.2833601586088	1.67062227437088	1.44105346001768e-08
TYMP	6	Simple mode	-0.22417	0.0769535032043449	0.799179030563763	0.687289858653152	0.929283496404907	0.0332810119250745
TYMP	6	Weighted mode	-0.194922	0.0630252676186931	0.822898833700181	0.727274325027201	0.931096378907356	0.0270745352331915
PDE8B	2	Inverse variance weighted	-0.137106	0.0331106212968461	0.871877867755467	0.817092687031635	0.930336335579501	3.46029912373342e-05
UBE2L3	1	Wald ratio	0.191697126651657	0.0992302409145358	1.21130358982737	0.997209754450592	1.47136184757544	0.0533790357642908
UPP1	1	Wald ratio	0.446864710297604	0.20121037806377	1.56340277268221	1.05389452008716	2.31923421466154	0.0263588861929392
VPS29	1	Wald ratio	-0.312107	0.147132914730023	0.731903536220538	0.548544392763498	0.976553207723857	0.0339002783013162
WDR4	1	Wald ratio	-0.0190442	0.109412259422639	0.981135963767735	0.791763723670083	1.21580182397894	0.861818782481048
HLA-DRB1	8	Inverse variance weighted	0.636029319009825	0.0888361131607335	1.88896548921171	1.5871033101916	2.24824092831241	8.09242103651449e-13

## Sheet: TableS4
TableS4. DEGs Fibroblast_UC_POSvsNEG.
p_val	avg_log2FC	pct.1	pct.2	p_val_adj	gene
4.60433392952593e-128	9.39040197998455	1	0	1.12147761521463e-123	GPX7
0.0191374564838729	5.90587964652813	0.011	0	1	PI16
0.0191374564838729	5.76536920522303	0.011	0	1	IGHV1-46
0.0191374564838729	5.37735956950646	0.011	0	1	AL353653.1
0.000901917274274388	5.09225662423791	0.022	0	1	IGHV3-30
1.40043073368395e-07	4.81677979936631	0.056	0	0.00341102913803399	CROCC2
0.0191374564838729	4.71098285301053	0.011	0	1	ADRA1A
4.69454782810163e-05	4.69641225790598	0.033	0	1	C12orf50
4.69454782810163e-05	4.62675200123764	0.033	0	1	TUBB2B
0.0191374564838729	4.57979550884891	0.011	0	1	AC100791.3
0.0191374564838729	4.55697821544943	0.011	0	1	AL589765.4
0.0191374564838729	4.55697821544943	0.011	0	1	AL589986.2
0.0191374564838729	4.55697821544943	0.011	0	1	LINC00398
0.0191374564838729	4.55697821544943	0.011	0	1	AL121917.1
0.0191374564838729	4.55697821544943	0.011	0	1	SIM2
2.540782928247e-06	4.53084612198563	0.044	0	0.0618858497833122	SLC7A8
0.000901917274274388	4.50565370241668	0.022	0	1	CRTAC1
0.0191374564838729	4.50061088375579	0.011	0	1	AC022730.4
0.0191374564838729	4.50061088375579	0.011	0	1	AP003110.1
0.0191374564838729	4.50061088375579	0.011	0	1	PMFBP1
4.69454782810163e-05	4.48600626650519	0.033	0	1	AC007620.2
0.0191374564838729	4.48447994903289	0.011	0	1	ZNF385D
0.0191374564838729	4.48447994903289	0.011	0	1	AC010491.1
0.0191374564838729	4.48447994903289	0.011	0	1	FLT4
0.0191374564838729	4.48447994903289	0.011	0	1	PIWIL2
0.000901917274274388	4.47833637185338	0.022	0	1	LBHD1
0.000901917274274388	4.47833637185338	0.022	0	1	MIOX
0.000901917274274388	4.44804342890878	0.022	0	1	AC034243.1
0.000901917274274388	4.4255852661422	0.022	0	1	AC009163.7
0.000901917274274388	4.40444401683472	0.022	0	1	PCDHB10
4.69454782810163e-05	4.40409325285158	0.033	0	1	ATP13A4
0.000901917274274388	4.36892695412999	0.022	0	1	LINC01770
0.000901917274274388	4.36040591931665	0.022	0	1	ZFHX2
0.000901917274274388	4.3594649205797	0.022	0	1	AC004160.2
4.69454782810163e-05	4.34658950306783	0.033	0	1	HMGA1P4
4.69454782810163e-05	4.33966700618669	0.033	0	1	PPP4R4
0.0191374564838729	4.32624818195608	0.011	0	1	AL158211.3
1.27059857757562e-08	4.28450636356549	0.078	0.002	0.000309479695540094	DSC2
0.0191374564838729	4.27305426302093	0.011	0	1	CUZD1
0.000901917274274388	4.24435199194578	0.022	0	1	ANGPTL6
0.000901917274274388	4.23157450114497	0.022	0	1	AC100830.2
0.0191374564838729	4.2077703869716	0.011	0	1	HBD
0.0191374564838729	4.18107776539825	0.011	0	1	ZNF252P-AS1
0.0191374564838729	4.16965542978562	0.011	0	1	SLC16A12
0.0191374564838729	4.16265809379205	0.011	0	1	IGF2BP3
0.0191374564838729	4.16265809379205	0.011	0	1	DPH6-DT
0.0191374564838729	4.13996891715704	0.011	0	1	COLGALT2
0.000901917274274388	4.13148032543227	0.022	0	1	AL359715.3
0.000901917274274388	4.12961231500503	0.022	0	1	HOMER3-AS1
0.0191374564838729	4.11889487313667	0.011	0	1	IL23A
0.000901917274274388	4.11214399879333	0.022	0	1	RAC3
0.0191374564838729	4.09829527514191	0.011	0	1	AC082651.3
0.0191374564838729	4.09829527514191	0.011	0	1	AC093274.1
0.0191374564838729	4.09829527514191	0.011	0	1	AL035448.1
0.000901917274274388	4.08897239824546	0.022	0	1	HIST1H3C
0.0191374564838729	4.06977196832685	0.011	0	1	CADM3-AS1
0.0191374564838729	4.06977196832685	0.011	0	1	KLHL41
0.0191374564838729	4.06977196832685	0.011	0	1	TMEM178B
0.0191374564838729	4.06325370588456	0.011	0	1	AL121672.3
0.000901917274274388	4.05623747947464	0.022	0	1	MAFA
0.000901917274274388	4.04525529549913	0.022	0	1	C19orf18
4.69454782810163e-05	4.01912708144083	0.033	0	1	FOXA3
0.000901917274274388	4.01887926676584	0.022	0	1	AC009318.2
0.000925904980598042	4.01757723610206	0.033	0.002	1	FOXS1
0.000901917274274388	4.01730750544786	0.022	0	1	AC092287.1
0.00536175935623259	3.97737963830818	0.033	0.004	1	KLRD1
0.0136520993734293	3.97354984028886	0.022	0.002	1	AC092171.4
0.0191374564838729	3.96699397045651	0.011	0	1	IL6R-AS1
0.0191374564838729	3.96699397045651	0.011	0	1	AL121652.1
0.0191374564838729	3.96699397045651	0.011	0	1	IGF2BP2-AS1
0.0191374564838729	3.96699397045651	0.011	0	1	AC103957.2
0.0191374564838729	3.96699397045651	0.011	0	1	AC253536.6
0.000901917274274388	3.96692870876021	0.022	0	1	AC007333.2
0.000901917274274388	3.9669274291911	0.022	0	1	AP005329.1
0.0134448265463075	3.95325811602349	0.022	0.002	1	AC024257.3
0.000901917274274388	3.93367563380818	0.022	0	1	AC107294.2
0.000910322373412566	3.91584940862988	0.033	0.002	1	HIPK1-AS1
0.0191374564838729	3.9123279539811	0.011	0	1	KBTBD11-OT1
0.0191374564838729	3.90924589201839	0.011	0	1	AL358115.1
0.0191374564838729	3.90924589201839	0.011	0	1	AC074099.1
0.0191374564838729	3.90924589201839	0.011	0	1	CDHR4
0.0191374564838729	3.90924589201839	0.011	0	1	AC073842.2
0.0191374564838729	3.90924589201839	0.011	0	1	AC022915.2
0.0191374564838729	3.90924589201839	0.011	0	1	LINC01551
0.0191374564838729	3.90924589201839	0.011	0	1	DLGAP1
0.000925904980598042	3.9031081073543	0.033	0.002	1	SLC7A11
0.000901917274274388	3.90035953060227	0.022	0	1	AC027319.1
0.000901917274274388	3.89403415928202	0.022	0	1	RSAD2
0.000901917274274388	3.88654646037236	0.022	0	1	IGHEP2
0.000901917274274388	3.88099805200801	0.022	0	1	CPEB1-AS1
0.17384884242057	3.87738802630789	0.011	0.002	1	CCDC168
0.000901917274274388	3.87543756966538	0.022	0	1	AC127002.1
0.000901917274274388	3.86879793689955	0.022	0	1	TEX26-AS1
0.0191374564838729	3.86281661902913	0.011	0	1	AC022306.2
0.17384884242057	3.85974317491873	0.011	0.002	1	AC068870.2
0.0191374564838729	3.84727911924468	0.011	0	1	AC082651.1
0.0191374564838729	3.84727911924468	0.011	0	1	AC025470.2
0.0191374564838729	3.84727911924468	0.011	0	1	AC245123.1
0.0191374564838729	3.84727911924468	0.011	0	1	SLC35G5
0.0191374564838729	3.84498756494512	0.011	0	1	AC010624.3
0.000901917274274388	3.82408610815039	0.022	0	1	SPRY4-AS1
0.000901917274274388	3.82191761342716	0.022	0	1	PPP1R3G
0.000901917274274388	3.81748762255171	0.022	0	1	HIST2H4A
0.17384884242057	3.80968122053199	0.011	0.002	1	MMP27
0.0191374564838729	3.80455132801797	0.011	0	1	FRRS1
0.0134448265463075	3.80147602139186	0.022	0.002	1	IGHV3-21
0.000901917274274388	3.79886436667822	0.022	0	1	LINC01694
0.17384884242057	3.79767115431599	0.011	0.002	1	TM4SF1-AS1
0.0191374564838729	3.78578799681966	0.011	0	1	AC091849.2
0.0191374564838729	3.78578799681966	0.011	0	1	FABP6
0.0191374564838729	3.78578799681966	0.011	0	1	LDB3
0.0191374564838729	3.78578799681966	0.011	0	1	AC025262.1
0.0191374564838729	3.78448775107848	0.011	0	1	ZSCAN20
0.0191374564838729	3.78448775107848	0.011	0	1	OPRL1
0.000901917274274388	3.76425943284475	0.022	0	1	SLC24A2
0.0191374564838729	3.76392314390023	0.011	0	1	AC005840.4
0.0191374564838729	3.76392314390023	0.011	0	1	AC015961.2
0.0191374564838729	3.76392314390023	0.011	0	1	Z82243.1
0.0191374564838729	3.76329541250062	0.011	0	1	AL031432.3
0.0191374564838729	3.76329541250062	0.011	0	1	AC009549.1
0.0191374564838729	3.76329541250062	0.011	0	1	AC007638.2
0.000901917274274388	3.75200850065914	0.022	0	1	AC053513.1
0.000901917274274388	3.74600735930075	0.022	0	1	AC090409.1
3.56713352024087e-05	3.72854509660718	0.056	0.004	0.86884671152507	MMP15
0.0191374564838729	3.72383114264085	0.011	0	1	MAP6
0.0191374564838729	3.72383114264085	0.011	0	1	EIF2S3B
0.0191374564838729	3.72383114264085	0.011	0	1	PRC1-AS1
0.0191374564838729	3.72383114264085	0.011	0	1	SIGLEC11
0.000901917274274388	3.70277751697247	0.022	0	1	AC099669.1
0.0191374564838729	3.69909175889024	0.011	0	1	AKR7A3
0.0191374564838729	3.69909175889024	0.011	0	1	NTNG1
0.0191374564838729	3.69538533572716	0.011	0	1	GSTA1
0.053742174253939	3.68986035744956	0.022	0.004	1	AL034417.4
0.17384884242057	3.68496045718379	0.011	0.002	1	ST6GALNAC1
0.0191374564838729	3.68199417130812	0.011	0	1	GSN-AS1
0.0191374564838729	3.68199417130812	0.011	0	1	GPR84
0.0191374564838729	3.68199417130812	0.011	0	1	LINC00565
0.0191374564838729	3.68199417130812	0.011	0	1	AC007496.2
0.000901917274274388	3.67632417528826	0.022	0	1	SCNN1B
0.17384884242057	3.67155850194669	0.011	0.002	1	LINC01801
0.17384884242057	3.66698516482582	0.011	0.002	1	PRRT4
0.000894983101799845	3.66397918490223	0.033	0.002	1	AP003696.1
0.0191374564838729	3.65873365060637	0.011	0	1	AC006252.1
0.0191374564838729	3.65873365060637	0.011	0	1	AC004494.1
0.0134448265463075	3.64912976162551	0.022	0.002	1	COL10A1
0.000901917274274388	3.62516319233993	0.022	0	1	AL606807.1
0.0191374564838729	3.62401450441816	0.011	0	1	AC095055.1
0.0191374564838729	3.62401450441816	0.011	0	1	AP002518.1
0.0191374564838729	3.62401450441816	0.011	0	1	C19orf38
0.000901917274274388	3.61598390431802	0.022	0	1	HIST3H2BB
0.00543240613827587	3.6115288904506	0.033	0.004	1	USP35
0.0191374564838729	3.60978960673343	0.011	0	1	OMD
0.0191374564838729	3.60978960673343	0.011	0	1	AL691420.1
0.0191374564838729	3.60300362099432	0.011	0	1	AC106869.1
0.0177247285567009	3.59801819204857	0.033	0.006	1	IGKV1-5
0.0191374564838729	3.59738142394348	0.011	0	1	RAD54L
0.0191374564838729	3.59738142394348	0.011	0	1	EME1
0.0191374564838729	3.58131469517058	0.011	0	1	IGFN1
0.0191374564838729	3.58131469517058	0.011	0	1	KCNK2
0.0191374564838729	3.58131469517058	0.011	0	1	LINC02478
0.0191374564838729	3.58131469517058	0.011	0	1	IMPG2
0.0191374564838729	3.58131469517058	0.011	0	1	Z97205.2
0.0191374564838729	3.58131469517058	0.011	0	1	AC107959.2
0.0191374564838729	3.58131469517058	0.011	0	1	SPTBN2
0.0191374564838729	3.58131469517058	0.011	0	1	AL133415.1
0.0191374564838729	3.58131469517058	0.011	0	1	AL162632.3
0.0191374564838729	3.58131469517058	0.011	0	1	AC087473.1
0.0191374564838729	3.58131469517058	0.011	0	1	RORA-AS1
0.0191374564838729	3.58131469517058	0.011	0	1	AL021707.7
0.17384884242057	3.58036474386159	0.011	0.002	1	SKA3
0.385548843217513	3.57764846579267	0.011	0.004	1	GCKR
0.000901917274274388	3.57112592756243	0.022	0	1	CDR1
0.0191374564838729	3.56842674962712	0.011	0	1	AL034349.1
0.0191374564838729	3.56842674962712	0.011	0	1	FBXL14
0.0191374564838729	3.56842674962712	0.011	0	1	AL139385.1
0.000901917274274388	3.56425494292318	0.022	0	1	ZC3H11B
0.0191374564838729	3.54169738685055	0.011	0	1	DBNDD2
0.0191374564838729	3.54169738685055	0.011	0	1	AC018761.2
0.17384884242057	3.53290743033105	0.011	0.002	1	LINC01970
0.0191374564838729	3.53239259102823	0.011	0	1	LINC01411
0.0191374564838729	3.53239259102823	0.011	0	1	LINC01048
0.0134448265463075	3.52700574014129	0.022	0.002	1	LINC02172
0.0191374564838729	3.52464297133823	0.011	0	1	TRIM17
0.0191374564838729	3.52464297133823	0.011	0	1	AC114271.1
0.0191374564838729	3.52276461150177	0.011	0	1	TENT5B
0.0191374564838729	3.52276461150177	0.011	0	1	C1orf61
0.0191374564838729	3.52276461150177	0.011	0	1	AC097468.3
0.0191374564838729	3.52276461150177	0.011	0	1	CCDC39
0.0191374564838729	3.52276461150177	0.011	0	1	PTCHD4
0.0191374564838729	3.52276461150177	0.011	0	1	AC079385.2
0.0191374564838729	3.51636535644893	0.011	0	1	AL138831.2
0.0191374564838729	3.51636535644893	0.011	0	1	MTRNR2L3
0.0191374564838729	3.51636535644893	0.011	0	1	B3GALT5
0.0191374564838729	3.51427687144702	0.011	0	1	AC078795.2
0.0191374564838729	3.51427687144702	0.011	0	1	AC015712.7
0.0191374564838729	3.51427687144702	0.011	0	1	Z98752.4
0.00197108560888403	3.50777343480787	0.044	0.006	1	PTGDR
0.0191374564838729	3.5071137231937	0.011	0	1	DENND6A-AS1
0.0191374564838729	3.5071137231937	0.011	0	1	ZNF418
0.0191374564838729	3.5071137231937	0.011	0	1	SGSM1
0.0191374564838729	3.50451266830114	0.011	0	1	B3GALT2
0.0191374564838729	3.50451266830114	0.011	0	1	AL359715.2
0.0191374564838729	3.50451266830114	0.011	0	1	SLC7A3
0.0191374564838729	3.50451266830114	0.011	0	1	MRLN
0.0191374564838729	3.50451266830114	0.011	0	1	GUCY2D
0.000467422334426058	3.49514798609843	0.044	0.004	1	TMEM198
0.0191374564838729	3.4889568978494	0.011	0	1	AL133370.1
0.17384884242057	3.48818952786753	0.011	0.002	1	AC053527.1
0.000901917274274388	3.48285508831901	0.022	0	1	ANGPTL8
0.0191374564838729	3.4776596032379	0.011	0	1	AC016722.3
0.0191374564838729	3.4776596032379	0.011	0	1	AL035530.2
0.0191374564838729	3.4776596032379	0.011	0	1	FRMPD3
0.0191374564838729	3.4776596032379	0.011	0	1	AC022915.1
0.0191374564838729	3.4776596032379	0.011	0	1	AC005225.2
0.0191374564838729	3.4776596032379	0.011	0	1	AC011481.2
0.000901917274274388	3.47093202495381	0.022	0	1	PFN4
0.0191374564838729	3.46983095297928	0.011	0	1	LINC02427
0.0191374564838729	3.46983095297928	0.011	0	1	ANKRD22
0.0191374564838729	3.46983095297928	0.011	0	1	ZNF98
0.000901917274274388	3.4616838636677	0.022	0	1	UCHL1
0.0191374564838729	3.46054322001099	0.011	0	1	AP002360.3
0.0191374564838729	3.46054322001099	0.011	0	1	AC024337.2
0.0191374564838729	3.46047136035566	0.011	0	1	AL034417.2
0.0191374564838729	3.46047136035566	0.011	0	1	AC069224.1
0.0191374564838729	3.46047136035566	0.011	0	1	AMBN
0.0191374564838729	3.46047136035566	0.011	0	1	MAST4-AS1
0.0191374564838729	3.46047136035566	0.011	0	1	AC011287.1
0.0191374564838729	3.46047136035566	0.011	0	1	AL355601.1
0.0191374564838729	3.46047136035566	0.011	0	1	AC073896.1
0.0134448265463075	3.45519981027598	0.022	0.002	1	ENO3
0.0191374564838729	3.45362254166394	0.011	0	1	GAPT
0.0191374564838729	3.45362254166394	0.011	0	1	SFRP4
0.0191374564838729	3.45362254166394	0.011	0	1	DDX25
0.0191374564838729	3.45362254166394	0.011	0	1	CKMT1B
0.0191374564838729	3.45362254166394	0.011	0	1	KRT222
0.0191374564838729	3.44967230232774	0.011	0	1	AL590822.2
0.0191374564838729	3.44967230232774	0.011	0	1	ACKR2
0.0191374564838729	3.44967230232774	0.011	0	1	AL513548.1
0.0191374564838729	3.44967230232774	0.011	0	1	AC008149.1
0.00529194325445858	3.44778877716926	0.033	0.004	1	LRRN2
0.0191374564838729	3.44708021359567	0.011	0	1	LINC01135
0.0191374564838729	3.44708021359567	0.011	0	1	AC108860.2
0.0191374564838729	3.44708021359567	0.011	0	1	CFAP46
0.0191374564838729	3.44708021359567	0.011	0	1	AL162311.3
0.0191374564838729	3.44708021359567	0.011	0	1	LAIR2
0.0134448265463075	3.44325959221194	0.022	0.002	1	MMP16
0.17384884242057	3.44041261691579	0.011	0.002	1	AL592463.1
0.0191374564838729	3.4384953092763	0.011	0	1	AC009171.2
0.053742174253939	3.42792779428634	0.022	0.004	1	REP15
5.91119115221977e-05	3.42481690011043	0.044	0.002	1	BANK1
0.0191374564838729	3.41573307831138	0.011	0	1	AC136604.2
0.0191374564838729	3.41573307831138	0.011	0	1	ADGRF5
0.0191374564838729	3.41573307831138	0.011	0	1	AC068389.4
0.0191374564838729	3.41573307831138	0.011	0	1	LINC00958
0.0191374564838729	3.41573307831138	0.011	0	1	AC022400.7
0.0191374564838729	3.41573307831138	0.011	0	1	SLC5A8
0.0191374564838729	3.41573307831138	0.011	0	1	RIMBP2
0.0191374564838729	3.41573307831138	0.011	0	1	CRYM
0.000453999097106704	3.40361125950434	0.044	0.004	1	MFSD2A
0.000901917274274388	3.40298733317484	0.022	0	1	ZNF607
0.0191374564838729	3.39466727938943	0.011	0	1	LINC00624
0.0191374564838729	3.39466727938943	0.011	0	1	AC010809.3
0.0191374564838729	3.38199827226166	0.011	0	1	ACPP
0.0191374564838729	3.38199827226166	0.011	0	1	PPT2-EGFL8
0.0191374564838729	3.37472128069011	0.011	0	1	SLC44A5
0.0191374564838729	3.37472128069011	0.011	0	1	RBM44
0.0191374564838729	3.37472128069011	0.011	0	1	DLGAP2
0.0191374564838729	3.37472128069011	0.011	0	1	AC007220.1
0.0191374564838729	3.37472128069011	0.011	0	1	AC087392.2
0.0191374564838729	3.37472128069011	0.011	0	1	ERVK9-11
0.0136520993734293	3.37390798207195	0.022	0.002	1	INCA1
0.0191374564838729	3.36979802525815	0.011	0	1	AC017083.2
0.0191374564838729	3.36979802525815	0.011	0	1	AC096992.2
0.0191374564838729	3.36979802525815	0.011	0	1	AGR3
0.0191374564838729	3.36979802525815	0.011	0	1	AP000802.1
0.0191374564838729	3.36979802525815	0.011	0	1	AC090912.2
0.0191374564838729	3.36979802525815	0.011	0	1	AL354813.1
3.72423973148307e-06	3.36963141169714	0.056	0.002	0.0907113071397331	LAMC2
0.0191374564838729	3.36870814194597	0.011	0	1	STEAP1B
0.0191374564838729	3.36636085412411	0.011	0	1	AC005899.8
0.0191374564838729	3.36231215319137	0.011	0	1	BLACAT1
0.0191374564838729	3.36231215319137	0.011	0	1	AC093110.1
0.0191374564838729	3.36231215319137	0.011	0	1	AL512604.2
0.0191374564838729	3.36231215319137	0.011	0	1	RDH16
0.0191374564838729	3.36231215319137	0.011	0	1	AC016027.1
0.0134448265463075	3.35679155099015	0.022	0.002	1	MRGPRF-AS1
0.0191374564838729	3.3537002314421	0.011	0	1	AC017076.1
0.0191374564838729	3.3537002314421	0.011	0	1	AC012173.1
0.0191374564838729	3.34475525004146	0.011	0	1	SLAMF9
0.0191374564838729	3.34475525004146	0.011	0	1	GMPR
0.0191374564838729	3.34475525004146	0.011	0	1	GOLGA6L6
0.0191374564838729	3.34475525004146	0.011	0	1	AC013565.3
0.0191374564838729	3.34469957796543	0.011	0	1	C7orf25
0.0191374564838729	3.34469957796543	0.011	0	1	C9orf153
0.0191374564838729	3.34469957796543	0.011	0	1	AC103810.2
0.0191374564838729	3.34469957796543	0.011	0	1	LINC00896
0.0191374564838729	3.33240884602557	0.011	0	1	RGPD2
0.0191374564838729	3.33240884602557	0.011	0	1	FLNB-AS1
0.0191374564838729	3.33240884602557	0.011	0	1	AC026741.1
0.0191374564838729	3.33240884602557	0.011	0	1	TMED7-TICAM2
0.00536175935623259	3.32919700373046	0.033	0.004	1	B4GALT6
0.0191374564838729	3.32890808317389	0.011	0	1	EPN2-AS1
0.0191374564838729	3.32783675465029	0.011	0	1	LINC01119
0.0191374564838729	3.32783675465029	0.011	0	1	CCIN
0.0191374564838729	3.32783675465029	0.011	0	1	DPH1
0.0191374564838729	3.32783675465029	0.011	0	1	AC127496.1
0.17384884242057	3.32226776638381	0.011	0.002	1	AL158166.2
0.0191374564838729	3.32172915896693	0.011	0	1	BMP8A
0.0191374564838729	3.32172915896693	0.011	0	1	IGSF9
0.0191374564838729	3.32172915896693	0.011	0	1	AC096677.1
0.0191374564838729	3.32172915896693	0.011	0	1	MAP3K20-AS1
0.0191374564838729	3.32172915896693	0.011	0	1	LINC02519
0.0191374564838729	3.32172915896693	0.011	0	1	AL391834.1
0.17384884242057	3.32121703705246	0.011	0.002	1	MAFIP
0.0191374564838729	3.32120225442008	0.011	0	1	CPNE4
0.0191374564838729	3.32120225442008	0.011	0	1	THBS4
0.0191374564838729	3.32120225442008	0.011	0	1	CATSPER3
0.0191374564838729	3.32120225442008	0.011	0	1	TMEM31
0.00199511511448017	3.31681788035438	0.044	0.006	1	TMEM255A
0.0191374564838729	3.31049403681435	0.011	0	1	AC013403.2
0.0191374564838729	3.31049403681435	0.011	0	1	AC066595.1
0.0191374564838729	3.31049403681435	0.011	0	1	AC124947.1
0.0191374564838729	3.3092643139857	0.011	0	1	DCST1-AS1
0.0191374564838729	3.3092643139857	0.011	0	1	RNU6ATAC35P
0.0191374564838729	3.3092643139857	0.011	0	1	AC117402.1
0.0191374564838729	3.3092643139857	0.011	0	1	AP001189.6
0.0191374564838729	3.3092643139857	0.011	0	1	C10orf95
0.000941734427098326	3.30673013799799	0.033	0.002	1	SLC16A14
0.17384884242057	3.30489177910879	0.011	0.002	1	STAR
0.0191374564838729	3.30035717179477	0.011	0	1	GPR1
0.0191374564838729	3.30035717179477	0.011	0	1	FOXP4-AS1
0.0191374564838729	3.28822521095903	0.011	0	1	AC107072.2
0.0191374564838729	3.28822521095903	0.011	0	1	TNNT3
0.0191374564838729	3.28822521095903	0.011	0	1	TPBGL
0.0191374564838729	3.28822521095903	0.011	0	1	PRMT8
0.0191374564838729	3.28822521095903	0.011	0	1	AL135818.2
0.0191374564838729	3.28681875198742	0.011	0	1	AL121992.3
0.0191374564838729	3.28681875198742	0.011	0	1	AC012065.4
0.0191374564838729	3.28681875198742	0.011	0	1	CLDN18
0.0191374564838729	3.28681875198742	0.011	0	1	ZNF165
0.0191374564838729	3.28681875198742	0.011	0	1	STYK1
0.0191374564838729	3.27630714868113	0.011	0	1	S100A1
0.0191374564838729	3.27630714868113	0.011	0	1	MYT1L
0.0191374564838729	3.27630714868113	0.011	0	1	LINC01828
0.0191374564838729	3.27630714868113	0.011	0	1	AC109826.1
0.0191374564838729	3.27630714868113	0.011	0	1	FGF5
0.0191374564838729	3.27630714868113	0.011	0	1	CHST6
0.0191374564838729	3.27630714868113	0.011	0	1	AC021594.1
0.0191374564838729	3.26072801428154	0.011	0	1	AL136988.1
0.0191374564838729	3.26072801428154	0.011	0	1	GPR15
0.0191374564838729	3.26072801428154	0.011	0	1	AC097103.2
0.0191374564838729	3.26072801428154	0.011	0	1	SPINK2
0.0191374564838729	3.26072801428154	0.011	0	1	GLDC
0.0191374564838729	3.26072801428154	0.011	0	1	AP006287.2
0.0191374564838729	3.26072801428154	0.011	0	1	MEIG1
0.0191374564838729	3.26072801428154	0.011	0	1	PLEKHG7
0.0191374564838729	3.26072801428154	0.011	0	1	STK24-AS1
0.0531556768275031	3.25865944481698	0.022	0.004	1	RAD54B
0.00543240613827587	3.25583252523623	0.033	0.004	1	HBEGF
0.0191374564838729	3.25026522033538	0.011	0	1	PURG
0.0191374564838729	3.25026522033538	0.011	0	1	FSBP
0.0191374564838729	3.25026522033538	0.011	0	1	UBR5-AS1
0.0191374564838729	3.25026522033538	0.011	0	1	KCNK7
0.0191374564838729	3.25026522033538	0.011	0	1	H3F3C
0.0191374564838729	3.24739397474167	0.011	0	1	ANXA3
0.0191374564838729	3.24076747989086	0.011	0	1	LINC01772
0.0191374564838729	3.24076747989086	0.011	0	1	LINC02158
0.0191374564838729	3.24076747989086	0.011	0	1	AC018754.1
0.17384884242057	3.24071958651774	0.011	0.002	1	AL360270.3
0.17384884242057	3.23543115294662	0.011	0.002	1	AC006435.2
0.0136520993734293	3.22603611024964	0.022	0.002	1	FIGNL2
0.0134448265463075	3.22480812511325	0.022	0.002	1	HPSE
0.588542998923526	3.22472175488171	0.011	0.006	1	FAM111B
0.0531556768275031	3.22149963555503	0.022	0.004	1	AC060766.4
0.0191374564838729	3.21700669895777	0.011	0	1	MPP4
0.0191374564838729	3.21700669895777	0.011	0	1	LRIT3
0.0191374564838729	3.21700669895777	0.011	0	1	RGS22
0.0191374564838729	3.21700669895777	0.011	0	1	Z69720.1
0.0191374564838729	3.21700669895777	0.011	0	1	CMTM2
0.0191374564838729	3.21700669895777	0.011	0	1	SLC13A3
0.0134448265463075	3.21370290776597	0.022	0.002	1	AL451085.1
3.07216028764634e-05	3.21366230461814	0.078	0.01	0.748286081262019	ZNF526
0.0531556768275031	3.21084654498536	0.022	0.004	1	PPM1H
0.0191374564838729	3.21083948561765	0.011	0	1	AC131235.3
0.0191374564838729	3.21083948561765	0.011	0	1	EPB41L4A-DT
0.0191374564838729	3.21083948561765	0.011	0	1	BX004987.1
0.0191374564838729	3.20937307466378	0.011	0	1	AL356108.1
0.0191374564838729	3.20937307466378	0.011	0	1	KY
0.0191374564838729	3.20937307466378	0.011	0	1	AC035140.1
0.0191374564838729	3.20937307466378	0.011	0	1	AL359644.1
0.0191374564838729	3.20937307466378	0.011	0	1	ABCG4
0.0191374564838729	3.20937307466378	0.011	0	1	AP000866.1
0.0191374564838729	3.20937307466378	0.011	0	1	RPH3A
0.0191374564838729	3.20937307466378	0.011	0	1	LINC02166
0.0191374564838729	3.20937307466378	0.011	0	1	CYYR1
0.0191374564838729	3.20677184479925	0.011	0	1	DES
0.0191374564838729	3.20677184479925	0.011	0	1	AC068631.1
0.0191374564838729	3.20677184479925	0.011	0	1	HAND1
0.0191374564838729	3.20677184479925	0.011	0	1	CCL18
0.385548843217513	3.19959441894421	0.011	0.004	1	AC109322.1
0.0191374564838729	3.19609158316087	0.011	0	1	RPL34-AS1
0.0191374564838729	3.19609158316087	0.011	0	1	ERICD
0.0191374564838729	3.19609158316087	0.011	0	1	AL031710.1
0.0191374564838729	3.19609158316087	0.011	0	1	BCO1
0.17384884242057	3.1943345021602	0.011	0.002	1	ZNF776
0.0177247285567009	3.18909460074155	0.033	0.006	1	UHRF1
0.17384884242057	3.18280453754452	0.011	0.002	1	CDH5
0.185412028850346	3.17837196584334	0.033	0.014	1	MMP13
0.0191374564838729	3.17495973110995	0.011	0	1	NLGN3
0.0191374564838729	3.17495973110995	0.011	0	1	AL845472.1
0.0191374564838729	3.17495973110995	0.011	0	1	AL078612.1
0.0191374564838729	3.17495973110995	0.011	0	1	SCN3B
0.0191374564838729	3.17495973110995	0.011	0	1	AL096828.3
0.0191374564838729	3.17495973110995	0.011	0	1	ACR
0.17384884242057	3.17417855113849	0.011	0.002	1	AL445673.1
0.0134448265463075	3.16830565440126	0.022	0.002	1	AP001528.1
0.0061639395881697	3.16429812147249	0.044	0.008	1	C11orf80
0.0191374564838729	3.16143306305366	0.011	0	1	IQCJ-SCHIP1
0.0191374564838729	3.16143306305366	0.011	0	1	AC005082.1
0.0191374564838729	3.16143306305366	0.011	0	1	MIA-RAB4B
0.0191374564838729	3.16143306305366	0.011	0	1	ZNF530
0.0191374564838729	3.16143306305366	0.011	0	1	AP001065.1
0.0191374564838729	3.15857784622301	0.011	0	1	GPR156
0.0191374564838729	3.15857784622301	0.011	0	1	LINC00240
0.0191374564838729	3.15857784622301	0.011	0	1	AP002992.1
0.0191374564838729	3.15857784622301	0.011	0	1	AC022509.2
0.0191374564838729	3.15857784622301	0.011	0	1	CALML4
0.0191374564838729	3.15857784622301	0.011	0	1	SHANK3
0.0191374564838729	3.14725819628818	0.011	0	1	MOGAT1
0.0191374564838729	3.14725819628818	0.011	0	1	TMPPE
0.0191374564838729	3.14725819628818	0.011	0	1	AC097358.2
0.0191374564838729	3.14725819628818	0.011	0	1	CRNDE
0.0191374564838729	3.14725819628818	0.011	0	1	AC138207.7
0.0191374564838729	3.14725819628818	0.011	0	1	AC005899.7
0.0191374564838729	3.14725819628818	0.011	0	1	STXBP2
0.0191374564838729	3.14725819628818	0.011	0	1	AC007666.1
0.17384884242057	3.14629782870308	0.011	0.002	1	AC074050.4
0.17384884242057	3.14522047793588	0.011	0.002	1	AC110792.2
7.74942003349163e-06	3.14520127753287	0.078	0.008	0.188752623755756	SNCG
0.0191374564838729	3.1437972995882	0.011	0	1	AL121983.2
0.0191374564838729	3.1437972995882	0.011	0	1	AC074044.1
0.0191374564838729	3.1437972995882	0.011	0	1	NIM1K
0.0191374564838729	3.1437972995882	0.011	0	1	AC069360.1
0.0191374564838729	3.1437972995882	0.011	0	1	AP003721.4
0.0191374564838729	3.1437972995882	0.011	0	1	AC018529.1
0.0191374564838729	3.1387206685311	0.011	0	1	TMEM52
0.0191374564838729	3.1387206685311	0.011	0	1	ORC1
0.0191374564838729	3.1387206685311	0.011	0	1	AL590723.1
0.0191374564838729	3.1387206685311	0.011	0	1	ITPRIPL1
0.0191374564838729	3.1387206685311	0.011	0	1	LINC01238
0.0191374564838729	3.1387206685311	0.011	0	1	CDC25A
0.0191374564838729	3.1387206685311	0.011	0	1	POLQ
0.0191374564838729	3.1387206685311	0.011	0	1	HIST1H2BL
0.0191374564838729	3.1387206685311	0.011	0	1	HIST1H2BO
0.0191374564838729	3.1387206685311	0.011	0	1	CA8
0.0191374564838729	3.1387206685311	0.011	0	1	MYORG
0.0191374564838729	3.1387206685311	0.011	0	1	IDI2
0.0191374564838729	3.1387206685311	0.011	0	1	MYF6
0.0191374564838729	3.1387206685311	0.011	0	1	AC027237.2
0.0191374564838729	3.1387206685311	0.011	0	1	AC000068.2
0.17384884242057	3.13352376063084	0.011	0.002	1	LINC00920
0.000925904980598042	3.1330114072959	0.033	0.002	1	GRM8
0.0184831266866729	3.12858808786737	0.033	0.006	1	ZNF470
1.47609365556273e-06	3.12756999503657	0.078	0.006	0.0359532131685415	IQCH-AS1
0.0134448265463075	3.12709533136266	0.022	0.002	1	AP001062.1
0.00536175935623259	3.12677961478553	0.033	0.004	1	GARNL3
0.17384884242057	3.12564911132378	0.011	0.002	1	LINC01480
0.0134448265463075	3.12355307719164	0.022	0.002	1	AK7
0.17384884242057	3.12186911261057	0.011	0.002	1	AC092620.3
0.17384884242057	3.11774253330107	0.011	0.002	1	ZNF385B
0.053742174253939	3.11274412761284	0.022	0.004	1	CDH24
0.000474271952168135	3.11085675735277	0.044	0.004	1	ZSCAN22
0.0191374564838729	3.10868587418797	0.011	0	1	FAM87B
0.0191374564838729	3.10868587418797	0.011	0	1	ALX3
0.0191374564838729	3.10868587418797	0.011	0	1	ESAM
0.0543340645166152	3.09313616953537	0.022	0.004	1	KCNJ14
0.17384884242057	3.08946596967251	0.011	0.002	1	E2F8
0.122566987577055	3.08282925325839	0.022	0.006	1	WWC1
0.0191374564838729	3.08186476832119	0.011	0	1	AL358075.2
0.0191374564838729	3.08186476832119	0.011	0	1	LINC01562
0.0191374564838729	3.08186476832119	0.011	0	1	LINC01160
0.0191374564838729	3.08186476832119	0.011	0	1	IGKV3D-20
0.0191374564838729	3.08186476832119	0.011	0	1	AC069148.1
0.0191374564838729	3.08186476832119	0.011	0	1	AC211486.2
0.0191374564838729	3.08186476832119	0.011	0	1	CC2D2B
0.0191374564838729	3.08186476832119	0.011	0	1	CDT1
0.0191374564838729	3.08186476832119	0.011	0	1	AC011731.1
0.17384884242057	3.07777393024261	0.011	0.002	1	AMOT
0.00536175935623259	3.07657947621788	0.033	0.004	1	DNAJC12
0.17384884242057	3.06157533046847	0.011	0.002	1	OSBPL3
0.0191374564838729	3.05052151098038	0.011	0	1	AC007040.2
0.0191374564838729	3.05052151098038	0.011	0	1	SMAD1-AS1
0.0191374564838729	3.05052151098038	0.011	0	1	PCDHGA1
0.0191374564838729	3.05052151098038	0.011	0	1	FAM66B
0.0191374564838729	3.05052151098038	0.011	0	1	AC064807.4
0.0191374564838729	3.05052151098038	0.011	0	1	TEX12
0.0191374564838729	3.05052151098038	0.011	0	1	AL022344.2
0.0191374564838729	3.05052151098038	0.011	0	1	WDR66
0.0191374564838729	3.05052151098038	0.011	0	1	AC138894.1
0.0191374564838729	3.05052151098038	0.011	0	1	ELMO3
0.0191374564838729	3.05052151098038	0.011	0	1	AC084809.1
0.0191374564838729	3.05052151098038	0.011	0	1	AL121782.1
0.0191374564838729	3.05052151098038	0.011	0	1	Z95114.2
0.0191374564838729	3.05052151098038	0.011	0	1	AL031595.2
0.0191374564838729	3.05052151098038	0.011	0	1	FP236315.1
0.00204398260063643	3.0294096510088	0.044	0.006	1	LINC02018
0.0136520993734293	3.02694786737778	0.022	0.002	1	AL513318.2
0.0136520993734293	3.02432339395975	0.022	0.002	1	RASL10B
0.0136520993734293	3.02245124653246	0.022	0.002	1	LAMA3
0.0191374564838729	3.01624945968682	0.011	0	1	S100A5
0.0191374564838729	3.01624945968682	0.011	0	1	LINC01814
0.0191374564838729	3.01624945968682	0.011	0	1	SOWAHA
0.0191374564838729	3.01624945968682	0.011	0	1	AL031775.2
0.0191374564838729	3.01624945968682	0.011	0	1	AC022239.1
0.0191374564838729	3.01624945968682	0.011	0	1	JPH1
0.0191374564838729	3.01624945968682	0.011	0	1	FIBCD1
0.0191374564838729	3.01624945968682	0.011	0	1	ASPG
0.0191374564838729	3.01624945968682	0.011	0	1	ASGR2
0.0136520993734293	2.99211543890624	0.022	0.002	1	TNFSF9
0.17384884242057	2.99094550842436	0.011	0.002	1	KIF18A
0.0136520993734293	2.98679919607917	0.022	0.002	1	DMGDH
0.0191374564838729	2.98556236506546	0.011	0	1	AL139289.1
0.0191374564838729	2.98556236506546	0.011	0	1	TSACC
0.0191374564838729	2.98556236506546	0.011	0	1	TNN
0.0191374564838729	2.98556236506546	0.011	0	1	FOXD4L1
0.0191374564838729	2.98556236506546	0.011	0	1	ABLIM2
0.0191374564838729	2.98556236506546	0.011	0	1	FAM84B
0.0191374564838729	2.98556236506546	0.011	0	1	SEMA7A
0.0191374564838729	2.98556236506546	0.011	0	1	GDF5
0.385548843217513	2.98502688254434	0.011	0.004	1	LINC01963
0.0136520993734293	2.98466208224706	0.022	0.002	1	TMCC1-AS1
0.0191374564838729	2.98403215248927	0.011	0	1	AL357568.1
0.0191374564838729	2.98403215248927	0.011	0	1	NMNAT2
0.0191374564838729	2.98403215248927	0.011	0	1	PROM2
0.0191374564838729	2.98403215248927	0.011	0	1	AC093752.3
0.0191374564838729	2.98403215248927	0.011	0	1	ANKRD7
0.0191374564838729	2.98403215248927	0.011	0	1	FGL1
0.0191374564838729	2.98403215248927	0.011	0	1	AC090186.1
0.0191374564838729	2.98403215248927	0.011	0	1	AL358781.2
0.0191374564838729	2.98403215248927	0.011	0	1	SH3GL3
0.0191374564838729	2.98403215248927	0.011	0	1	AC009148.1
0.0191374564838729	2.98403215248927	0.011	0	1	SNAI3-AS1
0.0191374564838729	2.98403215248927	0.011	0	1	RFPL1S
0.17384884242057	2.98335220732391	0.011	0.002	1	AC004908.3
0.000941734427098326	2.97726314385267	0.033	0.002	1	FP565260.6
0.0531556768275031	2.97726216336656	0.022	0.004	1	ZMYND10
0.17384884242057	2.97636593592821	0.011	0.002	1	AC115618.1
0.17384884242057	2.97292241172718	0.011	0.002	1	ADRB2
0.0136520993734293	2.96828159567519	0.022	0.002	1	AL008729.1
0.0138621897382437	2.95829660852698	0.022	0.002	1	RECQL4
0.17384884242057	2.95457261456824	0.011	0.002	1	AC009950.1
0.17384884242057	2.94915324859839	0.011	0.002	1	AL035461.2
0.17384884242057	2.93424303069151	0.011	0.002	1	AC022075.1
0.0136520993734293	2.9296814783762	0.022	0.002	1	AC127024.2
0.385548843217513	2.9221080360566	0.011	0.004	1	MADCAM1
0.17384884242057	2.91941755868716	0.011	0.002	1	IGHV1-24
0.0138621897382437	2.9189009891817	0.022	0.002	1	AC027307.2
0.17384884242057	2.91584071672921	0.011	0.002	1	AC008892.1
0.0531556768275031	2.91456764577069	0.022	0.004	1	ASMTL-AS1
0.17384884242057	2.90172450602903	0.011	0.002	1	CILP2
0.17384884242057	2.90025440993087	0.011	0.002	1	NCAM2
0.0136520993734293	2.89866617156865	0.022	0.002	1	AC007336.1
0.17384884242057	2.89101648561333	0.011	0.002	1	GEMIN7-AS1
0.17384884242057	2.88906059042058	0.011	0.002	1	LINC01679
0.17384884242057	2.88012068460684	0.011	0.002	1	AC141928.1
0.17384884242057	2.87859461913527	0.011	0.002	1	AC012360.2
0.17384884242057	2.87859461913527	0.011	0.002	1	GRAMD1B
0.000260636609261449	2.8749945145341	0.067	0.01	1	SLC25A45
0.17384884242057	2.87213898838997	0.011	0.002	1	BAIAP2L1
0.123599290744777	2.86509102536959	0.022	0.006	1	APBB2
0.17384884242057	2.86501639260448	0.011	0.002	1	CDH2
1.92880733661748e-07	2.86482512481203	0.133	0.02	0.0046979960297992	RNF123
0.506183780671095	2.86455729034681	0.011	0.022	1	PLA2G2A
0.0138621897382437	2.86213187518644	0.022	0.002	1	ZNF710-AS1
0.385548843217513	2.86106008647029	0.011	0.004	1	SPN
0.0531556768275031	2.85988999601554	0.022	0.004	1	CDC45
8.211850337558e-05	2.85725326140149	0.067	0.008	1	TRMT44
0.00550389219420935	2.85491550210518	0.033	0.004	1	AC067735.1
0.17384884242057	2.85433136021989	0.011	0.002	1	IGHV3-53
0.385548843217513	2.85308628729787	0.011	0.004	1	C7orf61
0.17384884242057	2.85043349138888	0.011	0.002	1	RHPN1
0.17384884242057	2.84629477732197	0.011	0.002	1	BLM
0.385548843217513	2.84615244969165	0.011	0.004	1	DEF6
0.00550389219420935	2.83784560660964	0.033	0.004	1	NOTCH4
0.000941734427098326	2.83629767288832	0.033	0.002	1	CES4A
0.17384884242057	2.83603634389793	0.011	0.002	1	AP003354.2
0.000275637106627729	2.8338793440139	0.067	0.01	1	PTPRN
8.31568063212332e-05	2.82389981941393	0.067	0.008	1	TEDC1
0.17384884242057	2.8203049284768	0.011	0.002	1	AC026904.1
0.17384884242057	2.81814038531414	0.011	0.002	1	PDE1B
0.0138621897382437	2.81730539078221	0.022	0.002	1	C8orf34
0.00206882597324268	2.81455515186466	0.044	0.006	1	UBASH3B
0.17384884242057	2.8142626359978	0.011	0.002	1	ZDHHC23
0.0191374564838729	2.8122052783316	0.011	0	1	TAS1R3
0.0191374564838729	2.8122052783316	0.011	0	1	SLAMF6
0.0191374564838729	2.8122052783316	0.011	0	1	CHIT1
0.0191374564838729	2.8122052783316	0.011	0	1	ARHGAP25
0.0191374564838729	2.8122052783316	0.011	0	1	MTMR8
0.0191374564838729	2.8122052783316	0.011	0	1	AC079089.1
0.0191374564838729	2.8122052783316	0.011	0	1	NAV2-AS3
0.0191374564838729	2.8122052783316	0.011	0	1	MYL2
0.0191374564838729	2.8122052783316	0.011	0	1	IGHV4-34
0.0191374564838729	2.8122052783316	0.011	0	1	AC068338.2
0.0191374564838729	2.8122052783316	0.011	0	1	AC106028.4
0.0138621897382437	2.8106240429213	0.022	0.002	1	AC004771.3
0.17384884242057	2.80834040504346	0.011	0.002	1	SMPD3
0.17384884242057	2.80797647047901	0.011	0.002	1	PAQR6
0.17384884242057	2.80348412914522	0.011	0.002	1	PDZD7
0.0138621897382437	2.80279538855547	0.022	0.002	1	AC105020.1
0.17384884242057	2.8021481031325	0.011	0.002	1	CRX
8.2882735485115e-06	2.80198547522102	0.078	0.008	0.201877478821095	ZP3
0.17384884242057	2.80066745326591	0.011	0.002	1	FFAR3
9.37831499164161e-05	2.79991978780189	0.089	0.016	1	NELL1
0.000771359593459026	2.7987709657729	0.056	0.008	1	SERF1A
0.0179117259004147	2.79798564085147	0.033	0.006	1	FAM78A
0.124638368316261	2.78906319302745	0.022	0.006	1	CSF2
3.22430705886287e-05	2.77808567492632	0.078	0.01	0.785344470327229	GCC1
0.0191374564838729	2.77390559654862	0.011	0	1	CASZ1
0.0191374564838729	2.77390559654862	0.011	0	1	AL358075.1
0.0191374564838729	2.77390559654862	0.011	0	1	AL355388.2
0.0191374564838729	2.77390559654862	0.011	0	1	FAM110C
0.0191374564838729	2.77390559654862	0.011	0	1	FRAS1
0.0191374564838729	2.77390559654862	0.011	0	1	AC093797.1
0.0191374564838729	2.77390559654862	0.011	0	1	AC010457.1
0.0191374564838729	2.77390559654862	0.011	0	1	MAGIX
0.0191374564838729	2.77390559654862	0.011	0	1	SLC30A8
0.0191374564838729	2.77390559654862	0.011	0	1	CNTNAP3
0.0191374564838729	2.77390559654862	0.011	0	1	LINC00092
0.0191374564838729	2.77390559654862	0.011	0	1	ANO9
0.0191374564838729	2.77390559654862	0.011	0	1	SCN2B
0.0191374564838729	2.77390559654862	0.011	0	1	ENDOU
0.0191374564838729	2.77390559654862	0.011	0	1	ESRP2
0.0191374564838729	2.77390559654862	0.011	0	1	AP000845.1
0.0191374564838729	2.77390559654862	0.011	0	1	TNFRSF11A
0.0191374564838729	2.77390559654862	0.011	0	1	ARHGEF18
0.0191374564838729	2.77390559654862	0.011	0	1	KCNN1
0.0191374564838729	2.77390559654862	0.011	0	1	ZNF320
0.0191374564838729	2.77390559654862	0.011	0	1	MPPED1
0.17384884242057	2.77206639519021	0.011	0.002	1	AC080013.4
1.24239437162232e-05	2.76579156343228	0.1	0.016	0.302609997096047	COL11A1
0.385548843217513	2.7631109912147	0.011	0.004	1	NUGGC
5.12075887100455e-07	2.76149969898604	0.111	0.014	0.0124726323821058	MEST
0.0136520993734293	2.76100182713079	0.022	0.002	1	AC148477.3
0.17384884242057	2.75969794271888	0.011	0.002	1	ZNF485
0.17384884242057	2.75693552510497	0.011	0.002	1	CRTC3-AS1
0.000941734427098326	2.75391166899351	0.033	0.002	1	PSPN
6.01859938451469e-05	2.75039217258713	0.044	0.002	1	WNT5A-AS1
0.00550389219420935	2.74687588012365	0.033	0.004	1	ZNF549
0.17384884242057	2.74198334452391	0.011	0.002	1	HJURP
0.17384884242057	2.73752069559769	0.011	0.002	1	XRCC2
0.0138621897382437	2.73542138182971	0.022	0.002	1	ZNF112
0.00572347301818288	2.73447056683374	0.033	0.004	1	AP001160.2
0.17384884242057	2.73327970650426	0.011	0.002	1	C18orf65
0.0138621897382437	2.73311557489254	0.022	0.002	1	PLK4
0.17384884242057	2.72797900707454	0.011	0.002	1	AL024474.2
0.17384884242057	2.72759196265666	0.011	0.002	1	ASIC1
0.17384884242057	2.72169699613141	0.011	0.002	1	PLPP4
0.0138621897382437	2.72161966849842	0.022	0.002	1	AC087623.4
0.17384884242057	2.71835102754808	0.011	0.002	1	FRK
0.00629135413211247	2.71317294060272	0.044	0.008	1	EPB41L4A
0.17384884242057	2.70722172940661	0.011	0.002	1	FAM129C
0.17384884242057	2.70136139377012	0.011	0.002	1	C17orf100
0.0055762261892775	2.68447855963507	0.033	0.004	1	KCNMB3
0.17384884242057	2.6782550702084	0.011	0.002	1	COL28A1
0.0138621897382437	2.67786115214623	0.022	0.002	1	AC079298.3
0.17384884242057	2.67411637813123	0.011	0.002	1	AC239803.3
0.17384884242057	2.67264996717736	0.011	0.002	1	AL355312.2
0.00209394606524246	2.67257041317538	0.044	0.006	1	ZNF287
0.053742174253939	2.66824961387369	0.022	0.004	1	PCDH17
0.0543340645166152	2.66722807199479	0.022	0.004	1	EPHA4
0.17384884242057	2.66323416595309	0.011	0.002	1	NOX4
0.17384884242057	2.66293071751177	0.011	0.002	1	LINC01960
0.053742174253939	2.66292098353465	0.022	0.004	1	AC018816.1
0.17384884242057	2.6608826792545	0.011	0.002	1	SLC4A8
0.0061639395881697	2.6599256219679	0.044	0.008	1	LRRIQ3
0.17384884242057	2.65441614310123	0.011	0.002	1	SUV39H1
0.17384884242057	2.65438599777046	0.011	0.002	1	AC244517.2
0.17384884242057	2.65186981253821	0.011	0.002	1	ENKUR
0.17384884242057	2.65117160228304	0.011	0.002	1	CYBB
0.000762529975044119	2.65031204397336	0.056	0.008	1	SPAG1
0.17384884242057	2.64897690875076	0.011	0.002	1	EFCAB12
0.17384884242057	2.64477523166753	0.011	0.002	1	HLA-DOA
0.0055762261892775	2.64270974423207	0.033	0.004	1	AC068446.2
0.17384884242057	2.63876972749036	0.011	0.002	1	ZIK1
0.17384884242057	2.63850654359935	0.011	0.002	1	AC127521.1
0.0138621897382437	2.63791373049045	0.022	0.002	1	DND1
0.17384884242057	2.63692556554924	0.011	0.002	1	PODXL2
0.17384884242057	2.63655098153938	0.011	0.002	1	MYOM1
0.17384884242057	2.6324574747583	0.011	0.002	1	AC016877.3
0.0055762261892775	2.63070582740575	0.033	0.004	1	AP000866.2
0.17384884242057	2.62725607397747	0.011	0.002	1	AC005291.1
0.17384884242057	2.62272998013228	0.011	0.002	1	ZNF878
0.17384884242057	2.61997391041823	0.011	0.002	1	ZNF490
0.17384884242057	2.61779887489211	0.011	0.002	1	EDDM13
0.17384884242057	2.61687855804643	0.011	0.002	1	SPAAR
0.17384884242057	2.61678242839187	0.011	0.002	1	AC007216.4
0.17384884242057	2.6122439884805	0.011	0.002	1	FMN1
0.385548843217513	2.61183009526445	0.011	0.004	1	AC005790.1
0.17384884242057	2.61131337242094	0.011	0.002	1	PRICKLE3
0.000941734427098326	2.61106156625452	0.033	0.002	1	AC009093.6
0.0543340645166152	2.61040241879166	0.022	0.004	1	CFAP53
0.17384884242057	2.60991208362994	0.011	0.002	1	SLC17A7
0.00211934563040054	2.60913507316315	0.044	0.006	1	AC120053.1
0.17384884242057	2.60774837631286	0.011	0.002	1	FAM53B-AS1
0.112991809199956	2.60762655477169	0.044	0.018	1	S100A2
0.17384884242057	2.60707419210178	0.011	0.002	1	AL117379.1
0.0138621897382437	2.60618732326336	0.022	0.002	1	AL445985.1
0.0138621897382437	2.60546798241948	0.022	0.002	1	AC016773.1
0.17384884242057	2.6018561305353	0.011	0.002	1	SLC14A2
0.0179117259004147	2.60049136320485	0.033	0.006	1	CBLN2
0.17384884242057	2.59981666266529	0.011	0.002	1	FAM239A
0.0138621897382437	2.59908497657865	0.022	0.002	1	AL121601.1
0.00629135413211247	2.59702039506213	0.044	0.008	1	ZNF575
0.17384884242057	2.59514778754034	0.011	0.002	1	TM7SF2
0.17384884242057	2.59478980531163	0.011	0.002	1	CARD14
0.0543340645166152	2.59219172865548	0.022	0.004	1	PRR26
0.0138621897382437	2.59212327838289	0.022	0.002	1	AC091959.3
0.00222224206894536	2.59082858547825	0.056	0.01	1	ZNRF3
0.17384884242057	2.58885669925802	0.011	0.002	1	OSGIN1
0.053742174253939	2.58827056737594	0.022	0.004	1	AL603756.1
0.0138621897382437	2.58707135497095	0.022	0.002	1	RPL17-C18orf32
0.0055762261892775	2.58351242807639	0.033	0.004	1	GPBAR1
0.0138621897382437	2.58305255170417	0.022	0.002	1	AP003119.2
0.123599290744777	2.58198525048588	0.022	0.006	1	STC2
0.17384884242057	2.57918096722241	0.011	0.002	1	LRP8
0.000175313302324915	2.5788003522084	0.1	0.022	1	GRIA3
0.17384884242057	2.57819502477282	0.011	0.002	1	HIST1H4B
0.385548843217513	2.57794618341613	0.011	0.004	1	CR1L
0.17384884242057	2.57196276670155	0.011	0.002	1	AL138966.2
0.0138621897382437	2.57007761603277	0.022	0.002	1	SERPIND1
0.0138621897382437	2.56619079720318	0.022	0.002	1	AC007036.1
0.0138621897382437	2.56349885673067	0.022	0.002	1	AC087392.5
0.588542998923526	2.56209696381569	0.011	0.006	1	C9orf24
0.17384884242057	2.56181313988588	0.011	0.002	1	LINC01711
0.00550389219420935	2.56046301341558	0.033	0.004	1	PRR11
0.00217790244889417	2.55782842084994	0.056	0.01	1	AC034236.2
0.0543340645166152	2.55670001712111	0.022	0.004	1	GVQW3
0.0788335663104282	2.55507460660307	0.033	0.01	1	SLC45A1
0.000771359593459026	2.55406994755776	0.056	0.008	1	DLK2
5.01517101139837e-06	2.55058824129191	0.1	0.014	0.12215452032463	LINC00294
0.17384884242057	2.55049348995105	0.011	0.002	1	OR52N1
0.17384884242057	2.54861375577452	0.011	0.002	1	AL355385.1
0.0543340645166152	2.54837063232606	0.022	0.004	1	AL138976.2
0.17384884242057	2.54664706209521	0.011	0.002	1	AC108673.2
0.17384884242057	2.54543743179939	0.011	0.002	1	AP001330.5
0.0144966791085092	2.54382248507963	0.044	0.01	1	AZIN2
0.17384884242057	2.54048319430136	0.011	0.002	1	AC016738.1
0.17384884242057	2.54028599401174	0.011	0.002	1	MIR3142HG
0.053742174253939	2.53991310255783	0.022	0.004	1	AC012645.1
0.17384884242057	2.53884197222395	0.011	0.002	1	ADAT3
0.123599290744777	2.53479395812422	0.022	0.006	1	PATL2
0.0811543707753346	2.53410336324599	0.033	0.01	1	AC064836.3
0.17384884242057	2.53380017865304	0.011	0.002	1	XIRP1
0.17384884242057	2.53230723434911	0.011	0.002	1	AC093155.3
0.17384884242057	2.53230723434911	0.011	0.002	1	TNKS2-AS1
0.588542998923526	2.53183678507237	0.011	0.006	1	DIAPH3
0.000495386741883755	2.52939425119694	0.044	0.004	1	ZNF888
0.17384884242057	2.52670603270734	0.011	0.002	1	AC112229.3
0.00550389219420935	2.52536269486059	0.033	0.004	1	AC139530.3
0.17384884242057	2.52416669539487	0.011	0.002	1	NCAPH
0.219315243442677	2.52416435461353	0.022	0.008	1	CLSPN
0.17384884242057	2.52381968436988	0.011	0.002	1	PLSCR2
0.321802303129091	2.52306460646157	0.022	0.01	1	CYP24A1
0.0055762261892775	2.52245340432738	0.033	0.004	1	THEM6
0.0182909118679417	2.52049110858027	0.033	0.006	1	SMG8
0.385548843217513	2.5168212033625	0.011	0.004	1	LBX2
0.17384884242057	2.5101628477067	0.011	0.002	1	NPB
1.80789167332294e-05	2.51011804327837	0.067	0.006	0.440348174871268	AL160006.1
0.17384884242057	2.50992078825533	0.011	0.002	1	NANOS1
0.17384884242057	2.50858889654783	0.011	0.002	1	TLR2
8.31568063212332e-05	2.50488149178866	0.067	0.008	1	NPL
0.17384884242057	2.50428224944472	0.011	0.002	1	AC090510.2
0.17384884242057	2.50327667027158	0.011	0.002	1	FBXO43
0.0543340645166152	2.50271564924618	0.022	0.004	1	AC011043.1
0.0055762261892775	2.50270279301116	0.033	0.004	1	ZNF850
0.17384884242057	2.50123376660263	0.011	0.002	1	A2M-AS1
0.17384884242057	2.49830215202253	0.011	0.002	1	PCDHGC4
0.053742174253939	2.49794131158377	0.022	0.004	1	HIST1H2BG
0.0543340645166152	2.49701157013986	0.022	0.004	1	CHAF1B
0.053742174253939	2.49590751849065	0.022	0.004	1	HECW2
0.214977572328333	2.49444027250737	0.022	0.008	1	CHODL
0.17384884242057	2.49267231632815	0.011	0.002	1	GINS1
0.385548843217513	2.49243768913591	0.011	0.004	1	AP002986.1
0.17384884242057	2.49201282377672	0.011	0.002	1	CABYR
1.1229819771023e-05	2.49110393144577	0.122	0.024	0.273524720162808	AP002360.1
0.0543340645166152	2.48228174503987	0.022	0.004	1	FUT8-AS1
0.588542998923526	2.48023718835641	0.011	0.006	1	SAXO2
0.17384884242057	2.47954110957421	0.011	0.002	1	MYCBPAP
0.17384884242057	2.47925679058107	0.011	0.002	1	ARHGEF4
0.17384884242057	2.47673789120368	0.011	0.002	1	XKR6
0.17384884242057	2.47650648933403	0.011	0.002	1	CST2
0.17384884242057	2.47640157375041	0.011	0.002	1	QRICH2
0.17384884242057	2.47571050869762	0.011	0.002	1	UMODL1
0.17384884242057	2.47428653014197	0.011	0.002	1	SGMS1-AS1
0.946955691236756	2.47189701325925	0.011	0.012	1	HIST1H1B
0.122566987577055	2.47167774607538	0.022	0.006	1	Z98885.3
0.00572347301818288	2.47137921152503	0.033	0.004	1	ZNF816
0.123599290744777	2.47042597841082	0.022	0.006	1	PTGER3
0.0543340645166152	2.46942267868289	0.022	0.004	1	TSNARE1
0.588542998923526	2.4692111206249	0.011	0.006	1	ADAM8
0.17384884242057	2.46886540373526	0.011	0.002	1	GABRD
0.00550389219420935	2.4673740151817	0.033	0.004	1	SYT15
0.767822348955771	2.46058279758175	0.011	0.008	1	CNTNAP3B
0.175978649102626	2.46038496709841	0.011	0.002	1	SLC38A4
0.0279796895730941	2.45839503200111	0.044	0.012	1	GEMIN4
0.0138621897382437	2.45481699433677	0.022	0.002	1	AL590226.2
0.175978649102626	2.45454524439267	0.011	0.002	1	ADAM32
0.175978649102626	2.45451715523437	0.011	0.002	1	C2orf15
0.175978649102626	2.44697621984448	0.011	0.002	1	LINC01936
0.175978649102626	2.44679106216041	0.011	0.002	1	FAM222A
0.0182909118679417	2.4438198911142	0.033	0.006	1	MND1
0.175978649102626	2.44373426607917	0.011	0.002	1	AC016722.2
0.175978649102626	2.44105986419978	0.011	0.002	1	AP001350.1
8.42075079275894e-05	2.44066147516611	0.067	0.008	1	KIF3C
0.175978649102626	2.43921546681241	0.011	0.002	1	ASB9
0.0416236415751479	2.43786627337701	0.033	0.008	1	AL162254.1
0.0138621897382437	2.43660321325755	0.022	0.002	1	AL031708.1
0.175978649102626	2.43652433218813	0.011	0.002	1	AC005899.6
0.000298001084923134	2.43446030558368	0.067	0.01	1	HARBI1
0.175978649102626	2.43442536396957	0.011	0.002	1	HIST1H2BK
0.175978649102626	2.43434430042879	0.011	0.002	1	AC091806.1
0.175978649102626	2.43356972822054	0.011	0.002	1	AL356481.1
0.175978649102626	2.42745873672984	0.011	0.002	1	LINC01372
0.175978649102626	2.41898959396678	0.011	0.002	1	AC009120.5
1.44160719720739e-05	2.41884406147559	0.1	0.016	0.351132265023804	BHLHE41
0.0543340645166152	2.4185381837712	0.022	0.004	1	AC084036.1
0.175978649102626	2.41644642033534	0.011	0.002	1	AL157838.1
0.175978649102626	2.41534795319148	0.011	0.002	1	AL391262.1
0.175978649102626	2.41467115905568	0.011	0.002	1	TMEM95
0.175978649102626	2.41372082880256	0.011	0.002	1	ITCH-AS1
0.385548843217513	2.4129899031487	0.011	0.004	1	EMILIN3
0.00214502744584966	2.41134793888682	0.044	0.006	1	EGLN2
0.122566987577055	2.41001421560264	0.022	0.006	1	ST6GALNAC5
0.175978649102626	2.4085773434862	0.011	0.002	1	SFTPD-AS1
0.125684245875905	2.40659375220659	0.022	0.006	1	RAB3B
0.175978649102626	2.40293856548024	0.011	0.002	1	AC007250.1
0.175978649102626	2.39719986260953	0.011	0.002	1	BX470102.1
0.175978649102626	2.39324512025706	0.011	0.002	1	AC021086.1
0.175978649102626	2.39072226891289	0.011	0.002	1	GPR75
0.0151476515796061	2.39021350356695	0.044	0.01	1	TAS2R14
0.175978649102626	2.38962459861185	0.011	0.002	1	ELSPBP1
0.0138621897382437	2.38906443594329	0.022	0.002	1	AC130371.2
0.385548843217513	2.38834620904435	0.011	0.004	1	LINC00595
0.175978649102626	2.38827275109765	0.011	0.002	1	SPRY3
0.175978649102626	2.38724953666439	0.011	0.002	1	ACTN2
0.0184831266866729	2.38589359466657	0.033	0.006	1	FZD3
0.175978649102626	2.38567956586093	0.011	0.002	1	TTC39A
0.385548843217513	2.38221949175708	0.011	0.004	1	TSC22D1-AS1
0.175978649102626	2.38167937565338	0.011	0.002	1	TBX15
0.0138621897382437	2.38150022868077	0.022	0.002	1	ADCK1
0.0147540476825488	2.37977933303647	0.044	0.01	1	CDK20
0.175978649102626	2.3779076649523	0.011	0.002	1	AL080317.2
0.385548843217513	2.37745510843874	0.011	0.004	1	AC040162.1
0.0549313837528818	2.37724440465887	0.022	0.004	1	AGXT
0.175978649102626	2.37679067723586	0.011	0.002	1	PDE6G
0.175978649102626	2.37369909668692	0.011	0.002	1	ANOS1
0.0101435956411225	2.37294323047929	0.056	0.014	1	GALNT16
0.385548843217513	2.37277900652234	0.011	0.004	1	AL031663.3
0.175978649102626	2.37267439920835	0.011	0.002	1	HBA1
0.0138621897382437	2.37082017051195	0.022	0.002	1	KCNE5
0.0182909118679417	2.37014004358794	0.033	0.006	1	AC246817.2
0.0184831266866729	2.36846450103275	0.033	0.006	1	MSX2
0.00217099431224212	2.36556235631728	0.044	0.006	1	FBXL2
0.0138621897382437	2.36409635033118	0.022	0.002	1	AL139147.1
0.0138621897382437	2.36399968071882	0.022	0.002	1	AC016405.3
0.175978649102626	2.35988896844647	0.011	0.002	1	ABALON
0.00224472071879913	2.35932236547086	0.056	0.01	1	LINC02482
0.385548843217513	2.35360883553692	0.011	0.004	1	PSMD6-AS1
0.00047513998120075	2.35150957419758	0.089	0.02	1	SAMD14
0.0501215099427126	2.3514838575621	0.044	0.014	1	ZKSCAN4
0.175978649102626	2.3510159972983	0.011	0.002	1	PRSS21
0.175978649102626	2.34935257860619	0.011	0.002	1	KIF9-AS1
0.0104713878742406	2.34920241576613	0.056	0.014	1	SERPINI1
0.0138621897382437	2.34865146000822	0.022	0.002	1	NCAPG
0.175978649102626	2.34613618326467	0.011	0.002	1	SLC6A16
0.0549313837528818	2.34545036462775	0.022	0.004	1	ANO5
0.767822348955771	2.34335523124486	0.011	0.008	1	KIFC2
0.175978649102626	2.3424393504888	0.011	0.002	1	SULT2B1
0.175978649102626	2.34115660429139	0.011	0.002	1	SNX22
8.78897692414223e-09	2.34034423904919	0.156	0.022	0.000214073110941332	TGFBRAP1
0.175978649102626	2.33977380377849	0.011	0.002	1	NKAIN4
1.4071349119819e-05	2.33841363980928	0.111	0.02	0.34273585051143	SCUBE2
0.175978649102626	2.3324856546665	0.011	0.002	1	MCHR1
0.385548843217513	2.33227437312828	0.011	0.004	1	MCM10
0.000101371420738421	2.33074740014492	0.078	0.012	1	CPXM2
0.175978649102626	2.32833031365723	0.011	0.002	1	FRRS1L
0.175978649102626	2.32818426836003	0.011	0.002	1	TACR1
3.49606843357317e-05	2.32804547057699	0.1	0.018	0.851537388365418	WDR4
0.175978649102626	2.32794807117565	0.011	0.002	1	PCDHGA12
0.175978649102626	2.32600588022759	0.011	0.002	1	OR52A1
0.175978649102626	2.32345467875098	0.011	0.002	1	C3orf67
0.0138621897382437	2.32322997423647	0.022	0.002	1	GRM7
0.175978649102626	2.32167710926541	0.011	0.002	1	AC010245.1
0.175978649102626	2.32087017979483	0.011	0.002	1	ARHGEF28
0.0055762261892775	2.31994330456849	0.033	0.004	1	EXO5
0.041985152263275	2.31966178172592	0.033	0.008	1	LINC00632
0.0543340645166152	2.31510473658853	0.022	0.004	1	PSTPIP1
0.385548843217513	2.31405272964521	0.011	0.004	1	DMTN
0.922705633063479	2.31369001665216	0.011	0.01	1	CDA
0.175978649102626	2.31220321546362	0.011	0.002	1	NRK
0.00642113450826695	2.31194709843887	0.044	0.008	1	DTX1
0.175978649102626	2.30509797141917	0.011	0.002	1	AC092329.3
0.385548843217513	2.30438717795007	0.011	0.004	1	AC009118.2
0.588542998923526	2.30191359499547	0.011	0.006	1	FAM85B
0.385548843217513	2.3012264751094	0.011	0.004	1	LTB4R
0.0182909118679417	2.29966970140722	0.033	0.006	1	AC116913.1
0.0212497373463327	2.29746221192411	0.1	0.042	1	VMO1
0.00635594623149057	2.29522735563995	0.044	0.008	1	CABCOCO1
0.175978649102626	2.29501021049709	0.011	0.002	1	TRIP13
0.385548843217513	2.29239175154657	0.011	0.004	1	ITGAX
0.385548843217513	2.29199070466211	0.011	0.004	1	AP002761.3
0.00550389219420935	2.29088355942134	0.033	0.004	1	CPS1
0.0549313837528818	2.29054967168234	0.022	0.004	1	KCNAB1
0.0148842356882048	2.29046143849797	0.044	0.01	1	L1TD1
0.385548843217513	2.29033402957034	0.011	0.004	1	C16orf71
8.31568063212332e-05	2.28957747687129	0.067	0.008	1	LRRC18
0.767822348955771	2.28880456983177	0.011	0.008	1	PILRA
0.0055762261892775	2.28564930797173	0.033	0.004	1	FAM83G
0.385548843217513	2.28517869620428	0.011	0.004	1	PNMA6A
0.175978649102626	2.28332258911153	0.011	0.002	1	HIST1H2BB
0.000135221149577203	2.28307058616902	0.111	0.026	1	CXCL13
0.0138621897382437	2.28201575289125	0.022	0.002	1	AC027271.1
0.588542998923526	2.28005090156435	0.011	0.006	1	SEC24B-AS1
0.175978649102626	2.27641073460911	0.011	0.002	1	PTPRB
0.175978649102626	2.27605455623021	0.011	0.002	1	AC003092.2
0.175978649102626	2.27429034683163	0.011	0.002	1	AC015722.2
0.124638368316261	2.27254106728657	0.022	0.006	1	TBXA2R
0.175978649102626	2.27151148928594	0.011	0.002	1	LYL1
0.00655331865169356	2.27051562426602	0.044	0.008	1	JADE3
0.00572347301818288	2.27005662307753	0.033	0.004	1	AC124312.1
0.175978649102626	2.26998432907365	0.011	0.002	1	PAQR4
0.385548843217513	2.26939865656279	0.011	0.004	1	PRICKLE2-AS3
0.385548843217513	2.26904635690249	0.011	0.004	1	IGKV4-1
0.010554794402868	2.2677966845711	0.056	0.014	1	TPK1
0.385548843217513	2.26754300785294	0.011	0.004	1	OIP5
0.385548843217513	2.26581639887507	0.011	0.004	1	LINC01873
0.175978649102626	2.26500913389838	0.011	0.002	1	LINC01554
0.124638368316261	2.26434049992696	0.022	0.006	1	RFLNA
0.000378589177648024	2.26073994816006	0.1	0.024	1	HYPK
0.175978649102626	2.26013309209188	0.011	0.002	1	CDCA7L
0.175978649102626	2.26013309209188	0.011	0.002	1	ZNF367
0.0188728659896677	2.25943739312701	0.033	0.006	1	AL391069.2
0.000686163034761107	2.25841882674109	0.078	0.016	1	AC097534.2
0.219315243442677	2.25633415096636	0.022	0.008	1	TMEM273
0.055534168185948	2.2550952935601	0.022	0.004	1	AC008040.5
0.00648692371932029	2.2538599903536	0.044	0.008	1	TNFRSF18
0.0549313837528818	2.25355727986514	0.022	0.004	1	ZSCAN16
0.175978649102626	2.25100201913129	0.011	0.002	1	PRR29-AS1
0.175978649102626	2.24999111585262	0.011	0.002	1	ABO
0.175978649102626	2.24991860387332	0.011	0.002	1	TMEM71
0.000294702033021734	2.24896971809003	0.078	0.014	1	CREB3L4
0.175978649102626	2.24850631629224	0.011	0.002	1	HSPB9
0.055534168185948	2.24712898468114	0.022	0.004	1	REEP1
0.175978649102626	2.24594232545628	0.011	0.002	1	PLEKHG5
0.175978649102626	2.24588225130298	0.011	0.002	1	AC009812.3
0.175978649102626	2.24567429363036	0.011	0.002	1	SPDYE3
0.048787948594439	2.24560100612298	0.044	0.014	1	BBS12
0.042349316560521	2.24399131068207	0.033	0.008	1	HCK
0.011400405417777	2.24252216211012	0.067	0.02	1	PPP1R37
0.0186771069716089	2.24041165440005	0.033	0.006	1	AL590617.2
0.175978649102626	2.23718092478644	0.011	0.002	1	AC012377.1
0.175978649102626	2.23587136611815	0.011	0.002	1	AC008676.1
6.61919155485254e-05	2.2350276101519	0.111	0.024	1	ZNF75D
0.0184831266866729	2.23482392741817	0.033	0.006	1	PDE8B
0.385548843217513	2.23454554449393	0.011	0.004	1	SPAG8
0.175978649102626	2.23415584832177	0.011	0.002	1	GRIP1
0.0138621897382437	2.23367876543134	0.022	0.002	1	HIST1H2AE
0.220775003827379	2.2301977761262	0.022	0.008	1	AP003486.1
0.217862425583297	2.22978518762541	0.022	0.008	1	COL4A4
0.0192394050445785	2.22853359519308	0.056	0.016	1	CSMD2
0.175978649102626	2.22657958425331	0.011	0.002	1	Z97832.2
0.00226740753439818	2.21958594915642	0.056	0.01	1	IL3RA
0.220775003827379	2.21893501110203	0.022	0.008	1	AFAP1L1
0.0543340645166152	2.21807384639003	0.022	0.004	1	AC087521.2
0.175978649102626	2.21694497209652	0.011	0.002	1	RORC
0.588542998923526	2.21678577483632	0.011	0.006	1	BUB1B
0.041985152263275	2.21529756274727	0.033	0.008	1	C5AR2
0.175978649102626	2.21183587573313	0.011	0.002	1	IGLV2-11
0.175978649102626	2.21092189918917	0.011	0.002	1	AL391056.1
0.175978649102626	2.21012643904246	0.011	0.002	1	CAHM
0.385548843217513	2.20921592319694	0.011	0.004	1	AC019171.1
0.175978649102626	2.20863657754532	0.011	0.002	1	DNAJC9-AS1
0.0543340645166152	2.20627431039939	0.022	0.004	1	AL359555.4
0.0543340645166152	2.20593860063626	0.022	0.004	1	AK8
0.124638368316261	2.20421637615234	0.022	0.006	1	CDCA5
0.588542998923526	2.20269260568869	0.011	0.006	1	GCC2-AS1
0.175978649102626	2.20238245200369	0.011	0.002	1	AC034229.1
0.0055762261892775	2.19863801564493	0.033	0.004	1	HEY1
0.175978649102626	2.19637228261085	0.011	0.002	1	AC005339.1
0.175978649102626	2.19516325664491	0.011	0.002	1	DKKL1
0.055534168185948	2.19512798904116	0.022	0.004	1	SFXN2
0.175978649102626	2.19512343156081	0.011	0.002	1	AL672277.1
0.385548843217513	2.19255751590426	0.011	0.004	1	GDPD1
0.175978649102626	2.19026926135055	0.011	0.002	1	XRCC3
0.388553684155247	2.19020555880302	0.011	0.004	1	AP001107.9
0.385548843217513	2.1882350049492	0.011	0.004	1	ZNF620
0.130064233518843	2.18806578011755	0.033	0.012	1	ERI2
0.175978649102626	2.18668450056374	0.011	0.002	1	APOBEC3D
0.124638368316261	2.18661715868024	0.022	0.006	1	CTH
0.0184831266866729	2.18647222794758	0.033	0.006	1	ZNF337-AS1
0.00578348478774852	2.18382684601014	0.1	0.034	1	IFIT2
0.385548843217513	2.18343470974332	0.011	0.004	1	TLR6
0.385548843217513	2.18280747797569	0.011	0.004	1	THAP10
0.588542998923526	2.18257557471314	0.011	0.006	1	LINC01285
0.175978649102626	2.18124082306495	0.011	0.002	1	AC073073.2
0.385548843217513	2.17665074649992	0.011	0.004	1	AC137723.1
0.0549313837528818	2.17487105634284	0.022	0.004	1	AL136115.2
0.0434578786416913	2.17003613140104	0.033	0.008	1	AL592528.1
0.0430856649576833	2.16763357328366	0.033	0.008	1	CCDC74B
0.175978649102626	2.16751798210385	0.011	0.002	1	AC008264.2
0.0179117259004147	2.1668999095999	0.033	0.006	1	C3orf52
0.588542998923526	2.16654980872839	0.011	0.006	1	MORF4L2-AS1
0.000133034187598234	2.16609984095292	0.111	0.026	1	ZSCAN21
0.0799871286051364	2.16584297143891	0.033	0.01	1	NEFM
1.16966993978524e-08	2.16320705346656	0.178	0.03	0.00028489650723349	FKBPL
0.0543340645166152	2.16235446818737	0.022	0.004	1	HEY2
0.175978649102626	2.16202490955967	0.011	0.002	1	AC068722.2
0.0430856649576833	2.16075119000868	0.033	0.008	1	NECAB1
0.385548843217513	2.15795954797709	0.011	0.004	1	FAM13A-AS1
0.175978649102626	2.15650377799604	0.011	0.002	1	LINC00939
0.0416236415751479	2.15419086589673	0.033	0.008	1	RAD51AP1
0.0549313837528818	2.1516859678202	0.022	0.004	1	DYNC1I1
0.125684245875905	2.14924685504146	0.022	0.006	1	AC138305.1
0.220775003827379	2.14905207995398	0.022	0.008	1	GUCY1A2
0.0430856649576833	2.14522382688663	0.033	0.008	1	SLC22A5
0.175978649102626	2.14514284283865	0.011	0.002	1	LINC01412
0.000107053290864255	2.1435813537455	0.078	0.012	1	PIK3R2
0.175978649102626	2.14268591796557	0.011	0.002	1	KCNC4
0.385548843217513	2.14200493422327	0.011	0.004	1	AL606760.1
0.175978649102626	2.14163284904414	0.011	0.002	1	HMMR
0.175978649102626	2.14163284904414	0.011	0.002	1	ANLN
0.385548843217513	2.14056033878952	0.011	0.004	1	RBM14-RBM4
0.0430856649576833	2.13963514320106	0.033	0.008	1	VSTM2L
0.175978649102626	2.13544849707613	0.011	0.002	1	EXPH5
0.00236027102338378	2.13514294765863	0.056	0.01	1	ZNF212
0.000116773448020645	2.13463931911799	0.078	0.012	1	FNTB
0.175978649102626	2.13322499766876	0.011	0.002	1	GRIK5
0.000201011022052266	2.13291318586302	0.1	0.022	1	SPOCD1
0.385548843217513	2.1291829519389	0.011	0.004	1	KCNG2
0.00179767358318321	2.12527081691044	0.1	0.03	1	DNAJA4
0.124638368316261	2.1238942135768	0.022	0.006	1	SEMA6A-AS1
2.94619094468286e-05	2.1218348398651	0.156	0.042	0.717603728396403	CBWD2
0.216416539009868	2.11931424059407	0.022	0.008	1	STX1A
0.175978649102626	2.11712665619953	0.011	0.002	1	TSSK3
0.175978649102626	2.1168259984396	0.011	0.002	1	AL139246.5
0.0427161492010416	2.11594140246508	0.033	0.008	1	RFESD
0.175978649102626	2.11130707897791	0.011	0.002	1	DIABLO.1
0.129260206937204	2.1106956736002	0.033	0.012	1	GDAP1
0.124638368316261	2.10943529481093	0.022	0.006	1	NRG4
0.385548843217513	2.10786666399952	0.011	0.004	1	PRSS27
0.385548843217513	2.10659606551172	0.011	0.004	1	ZFHX4
0.175978649102626	2.10281273087332	0.011	0.002	1	LINC01531
0.126736948929335	2.10216877547737	0.022	0.006	1	AC092053.3
0.175978649102626	2.10093393040241	0.011	0.002	1	DCHS2
0.388553684155247	2.09758413580649	0.011	0.004	1	AC016745.2
0.385548843217513	2.09659415925209	0.011	0.004	1	TMSB4Y
0.0549313837528818	2.0963727883447	0.022	0.004	1	COCH
0.0186771069716089	2.09038868959124	0.033	0.006	1	WNT9A
0.0138621897382437	2.08979857499415	0.022	0.002	1	RRAGD
0.175978649102626	2.08811294301318	0.011	0.002	1	ATP6V1FNB
0.388553684155247	2.08562064081088	0.011	0.004	1	REPS2
0.000300583562677491	2.08548477044217	0.078	0.014	1	GPD1L
0.385548843217513	2.0852418226885	0.011	0.004	1	MACROD2
4.13153855241977e-05	2.08447191129763	0.1	0.018	1	PPARGC1B
0.175978649102626	2.08242984138621	0.011	0.002	1	AL157904.1
7.15473945239244e-05	2.08168840286553	0.111	0.024	1	DEPDC7
0.0543340645166152	2.08163292593749	0.022	0.004	1	SLC9B1
0.385548843217513	2.08071674304843	0.011	0.004	1	LINC01228
0.385548843217513	2.07949581787917	0.011	0.004	1	GNAZ
0.175978649102626	2.07810963636134	0.011	0.002	1	C12orf54
0.175978649102626	2.07751711548528	0.011	0.002	1	AC121247.1
0.175978649102626	2.07517460173371	0.011	0.002	1	CMTM5
0.126736948929335	2.07510180314437	0.022	0.006	1	ABHD16A
0.175978649102626	2.07388892364994	0.011	0.002	1	LINC02435
0.042349316560521	2.07365698602517	0.033	0.008	1	LINC00654
0.388553684155247	2.07153483937288	0.011	0.004	1	AC084018.2
0.175978649102626	2.07120288214019	0.011	0.002	1	AL359922.2
0.175978649102626	2.07114808998873	0.011	0.002	1	CHRNA1
0.0184831266866729	2.07030384859142	0.033	0.006	1	AC020915.1
0.125684245875905	2.06909134573278	0.022	0.006	1	LSM11
0.175978649102626	2.06848134073858	0.011	0.002	1	AL162258.2
0.0304345254892813	2.06813329550287	0.044	0.012	1	PCLAF
0.0549313837528818	2.06812393094085	0.022	0.004	1	IGDCC3
0.0138621897382437	2.06809499229427	0.022	0.002	1	ZG16B
0.175978649102626	2.06683078162803	0.011	0.002	1	AL121890.5
0.385548843217513	2.06661651173988	0.011	0.004	1	BRICD5
0.0184831266866729	2.06620686277795	0.033	0.006	1	AC083964.1
0.000186887287226613	2.06491946253873	0.122	0.032	1	FGD5
0.175978649102626	2.06472173373121	0.011	0.002	1	AP000547.3
0.388553684155247	2.06295681206781	0.011	0.004	1	SEMA6C
0.00214502744584966	2.0592715951067	0.044	0.006	1	AP003469.4
3.85698820445231e-05	2.05773105759444	0.056	0.004	0.93944661695845	POLD1
0.00572347301818288	2.05735394200898	0.033	0.004	1	CNNM3
0.588542998923526	2.05665128957918	0.011	0.006	1	PCDH11X
0.175978649102626	2.05643103738295	0.011	0.002	1	AL049795.1
0.767822348955771	2.05623070227101	0.011	0.008	1	CYSLTR1
0.0201718746602574	2.05610050777904	0.078	0.028	1	PACRGL
0.388553684155247	2.05433990532815	0.011	0.004	1	AP000254.1
0.125684245875905	2.05192728384846	0.022	0.006	1	AC006059.1
0.388553684155247	2.05138037553586	0.011	0.004	1	CIITA
0.385548843217513	2.0498585567404	0.011	0.004	1	AL121772.3
0.125684245875905	2.04980235653425	0.022	0.006	1	CBX2
0.00150451287134577	2.04625236409236	0.078	0.018	1	ABCC10
8.00110782460969e-05	2.04483163037563	0.111	0.024	1	GNG10
0.00238402470084226	2.04276297844972	0.056	0.01	1	ZBTB18
0.385548843217513	2.04205119056383	0.011	0.004	1	AURKB
0.00236027102338378	2.03983469139209	0.056	0.01	1	ETNK2
0.175978649102626	2.03803464982642	0.011	0.002	1	PPP1R14C
0.0019212953475972	2.0336493296397	0.067	0.014	1	OXCT2
0.0138621897382437	2.03303729255481	0.022	0.002	1	AL080317.3
0.323561875039525	2.03249306004442	0.022	0.01	1	THAP9
0.217862425583297	2.0323431479084	0.022	0.008	1	GPRIN1
0.388553684155247	2.03202156559446	0.011	0.004	1	AL080317.1
0.00392137436886609	2.03120514814471	0.067	0.016	1	ZNF546
0.217862425583297	2.02977629146506	0.022	0.008	1	MICB
0.767822348955771	2.02662062806986	0.011	0.008	1	NPIPB2
0.015280892532209	2.0262295454753	0.044	0.01	1	RYR2
0.175978649102626	2.02618877735432	0.011	0.002	1	F5
0.175978649102626	2.02618877735432	0.011	0.002	1	CYP8B1
0.0290735225631376	2.02608910472592	0.044	0.012	1	C10orf25
0.00150451287134577	2.02522618699284	0.078	0.018	1	HSD11B1L
0.0430856649576833	2.02267192379474	0.033	0.008	1	PRIM1
0.0184831266866729	2.02015880607706	0.033	0.006	1	BDH1
0.175978649102626	2.0190602650159	0.011	0.002	1	SLC45A3
0.175978649102626	2.01792599388585	0.011	0.002	1	AMN
0.175978649102626	2.01741443855269	0.011	0.002	1	AL662797.1
0.388553684155247	2.0172886444955	0.011	0.004	1	PINK1-AS
0.055534168185948	2.01564676564189	0.022	0.004	1	ZNF653
0.00511829074100779	2.01501330797017	0.056	0.012	1	HLF
0.0186771069716089	2.01404656995156	0.033	0.006	1	B3GNT8
0.080569032914393	2.01379600687713	0.033	0.01	1	SPINT1
0.00648692371932029	2.01326628628968	0.044	0.008	1	TRAM1L1
0.175978649102626	2.01084880667632	0.011	0.002	1	PAX8
0.175978649102626	2.01004233077545	0.011	0.002	1	AC092718.5
0.388553684155247	2.00864745271923	0.011	0.004	1	AC012651.1
0.175978649102626	2.00779169437791	0.011	0.002	1	BLNK
0.217862425583297	2.00487001736881	0.022	0.008	1	CA13
0.000848797360493603	2.00268853485497	0.067	0.012	1	ZNF784
0.175978649102626	2.00142450155044	0.011	0.002	1	AC083862.2
0.673581035488494	2.00115393302391	0	0.002	1	AC007249.2
0.673581035488494	2.00115393302391	0	0.002	1	IGKV7-3
0.673581035488494	2.00115393302391	0	0.002	1	ACOXL
0.673581035488494	2.00115393302391	0	0.002	1	IL5RA
0.673581035488494	2.00115393302391	0	0.002	1	RASSF6
0.673581035488494	2.00115393302391	0	0.002	1	AL355607.2
0.673581035488494	2.00115393302391	0	0.002	1	COL9A3
0.673581035488494	2.00115393302391	0	0.002	1	AC005775.1
0.673581035488494	2.00115393302391	0	0.002	1	NLRP7
0.0127881965600093	2.00114004527397	0.2	0.111	1	IL6
0.385548843217513	2.00089623621932	0.011	0.004	1	NR1H4
0.175978649102626	2.00078414261106	0.011	0.002	1	AC015967.1
0.588542998923526	2.00029636789654	0.011	0.006	1	SP5
0.175978649102626	1.99865424522436	0.011	0.002	1	NOXA1
2.86378787568957e-07	1.99864246984864	0.144	0.024	0.00697532812881708	C20orf96
4.0339142371166e-11	1.99770962777581	0.256	0.048	9.8254049073449e-07	LRRC17
0.055534168185948	1.9960566284757	0.022	0.004	1	PRR7
0.588542998923526	1.99592995878753	0.011	0.006	1	CDH23
0.219315243442677	1.9953841483493	0.022	0.008	1	AF001548.2
0.175978649102626	1.99478403639998	0.011	0.002	1	AC025423.1
0.00324851345002585	1.99301161700322	0.111	0.038	1	CXCL5
0.126736948929335	1.99198629969498	0.022	0.006	1	AMT
0.0191031453216625	1.99188263775089	0.056	0.016	1	TMEM132C
0.175978649102626	1.9913089830623	0.011	0.002	1	DLEC1
0.673581035488494	1.99104754647915	0	0.002	1	AIM2
0.673581035488494	1.99104754647915	0	0.002	1	ELF3-AS1
0.673581035488494	1.99104754647915	0	0.002	1	LINC01703
0.673581035488494	1.99104754647915	0	0.002	1	AC018690.1
0.673581035488494	1.99104754647915	0	0.002	1	TLL1
0.673581035488494	1.99104754647915	0	0.002	1	IFITM10
0.673581035488494	1.99104754647915	0	0.002	1	AP003559.1
0.673581035488494	1.99104754647915	0	0.002	1	SYT16
0.673581035488494	1.99104754647915	0	0.002	1	SERPINA5
0.673581035488494	1.99104754647915	0	0.002	1	SCARF1
0.673581035488494	1.99104754647915	0	0.002	1	AC111182.1
0.673581035488494	1.99104754647915	0	0.002	1	LINC01971
0.388553684155247	1.98946815805462	0.011	0.004	1	B4GALNT4
0.002791934958179	1.98917410023925	0.078	0.02	1	LINC00847
0.0154151642505808	1.98800326643292	0.044	0.01	1	AC107068.1
0.388553684155247	1.98688511832245	0.011	0.004	1	DAZL
0.055534168185948	1.98284496258415	0.022	0.004	1	LMNB1
0.175978649102626	1.98274206977849	0.011	0.002	1	BORA
0.130064233518843	1.98226402228411	0.033	0.012	1	L3MBTL1
0.388553684155247	1.9816788954791	0.011	0.004	1	KCNQ3
0.388553684155247	1.98128642600725	0.011	0.004	1	AC109347.1
0.388553684155247	1.9801839432615	0.011	0.004	1	AP000915.1
0.175978649102626	1.98005660777055	0.011	0.002	1	IL19
0.175978649102626	1.97885915081565	0.011	0.002	1	AC130456.5
0.388553684155247	1.97721227535252	0.011	0.004	1	SH2D7
0.588542998923526	1.97672479322567	0.011	0.006	1	AC087289.5
0.0292966513272664	1.97639454485158	0.044	0.012	1	ZGRF1
0.126736948929335	1.97489158917869	0.022	0.006	1	BX537318.1
0.0543340645166152	1.96918724970229	0.022	0.004	1	CDC6
0.388553684155247	1.96803601129284	0.011	0.004	1	ADH4
0.125684245875905	1.96794054090603	0.022	0.006	1	INKA1
0.388553684155247	1.96752108822633	0.011	0.004	1	AC025040.1
0.175978649102626	1.9666279541354	0.011	0.002	1	APLNR
0.175978649102626	1.96615334893367	0.011	0.002	1	AP001476.1
0.055534168185948	1.96554966024538	0.022	0.004	1	PGBD5
0.0799871286051364	1.95873106056986	0.033	0.01	1	ZNF41
0.591817946159582	1.95868196143526	0.011	0.006	1	GPR65
0.175978649102626	1.95828786434688	0.011	0.002	1	PCDHGB2
0.0318438372597289	1.95309114956666	0.056	0.018	1	FBXO46
0.175978649102626	1.95213210402799	0.011	0.002	1	SAMD12
0.175978649102626	1.95210343739775	0.011	0.002	1	C22orf15
0.0543340645166152	1.95065962720496	0.022	0.004	1	AC004520.1
0.175978649102626	1.95050123760891	0.011	0.002	1	AL121761.1
0.0434578786416913	1.94962211406942	0.033	0.008	1	IGSF1
0.0817431557734825	1.9493804435571	0.033	0.01	1	CIDEB
0.124638368316261	1.9482008352232	0.022	0.006	1	KNL1
0.588542998923526	1.94596925020508	0.011	0.006	1	ZKSCAN7
0.388553684155247	1.94495512052808	0.011	0.004	1	AL035563.1
0.000848797360493603	1.9441212259102	0.067	0.012	1	GAP43
0.175978649102626	1.94311291226526	0.011	0.002	1	AC007384.1
0.175978649102626	1.94308974916054	0.011	0.002	1	AC124016.2
0.391572742645984	1.94254346826295	0.011	0.004	1	TRPM3
0.175978649102626	1.94231787555845	0.011	0.002	1	AL139124.1
0.0786581261750743	1.93992128503927	0.044	0.016	1	FAM216B
0.175978649102626	1.93789054934616	0.011	0.002	1	AL590079.1
0.175978649102626	1.93639003293275	0.011	0.002	1	IRX2
0.175978649102626	1.93594852250359	0.011	0.002	1	KCNRG
0.391572742645984	1.93490624607428	0.011	0.004	1	NCF4
0.388553684155247	1.9319920169374	0.011	0.004	1	AL078581.1
0.385548843217513	1.93154021194843	0.011	0.004	1	CTXN1
3.14988298333286e-06	1.92934573412145	0.156	0.034	0.0767216998250385	MDFI
0.388553684155247	1.92815363039721	0.011	0.004	1	AC104458.1
0.175978649102626	1.92786333971007	0.011	0.002	1	CCR7
0.00232634368961645	1.92753772588716	0.156	0.065	1	WNT2
0.00810523911493475	1.92657931554436	0.078	0.024	1	JRK
0.673581035488494	1.92562010657078	0	0.002	1	TACR3
0.673581035488494	1.92562010657078	0	0.002	1	PITX2
0.673581035488494	1.92562010657078	0	0.002	1	PXT1
0.673581035488494	1.92562010657078	0	0.002	1	SH2B2
0.673581035488494	1.9254786760614	0	0.002	1	AC096649.1
0.673581035488494	1.9254786760614	0	0.002	1	HIST1H2AB
0.673581035488494	1.9254786760614	0	0.002	1	ART5
0.673581035488494	1.9254786760614	0	0.002	1	AC005383.1
0.673581035488494	1.9254786760614	0	0.002	1	AC138904.3
0.673581035488494	1.9254786760614	0	0.002	1	AC025682.1
0.673581035488494	1.9254786760614	0	0.002	1	AC009831.1
0.0056494168607267	1.92527222630108	0.033	0.004	1	AC103736.1
0.125684245875905	1.9248505924796	0.022	0.006	1	MFSD14A
0.0154151642505808	1.92480137904551	0.044	0.01	1	AL354920.1
0.0155504733430923	1.92358437139486	0.044	0.01	1	SLC19A1
0.175978649102626	1.92352923152754	0.011	0.002	1	AC067747.1
0.388553684155247	1.91991738721912	0.011	0.004	1	AL513217.1
0.194588190173388	1.91986826762368	0.033	0.014	1	MZF1-AS1
0.010554794402868	1.91936024896129	0.056	0.014	1	FMO1
0.125684245875905	1.91899732483713	0.022	0.006	1	MYCN
0.325327704648023	1.91809563202627	0.022	0.01	1	FMO2
0.175978649102626	1.91626982415575	0.011	0.002	1	ZSCAN23
0.673581035488494	1.91612108801521	0	0.002	1	CHD5
0.673581035488494	1.91612108801521	0	0.002	1	AC078785.1
0.673581035488494	1.91612108801521	0	0.002	1	AC093752.2
0.673581035488494	1.91612108801521	0	0.002	1	CALHM6
0.673581035488494	1.91612108801521	0	0.002	1	AC010132.4
0.673581035488494	1.91612108801521	0	0.002	1	SLCO5A1
0.673581035488494	1.91612108801521	0	0.002	1	LINC00640
0.673581035488494	1.91612108801521	0	0.002	1	AC010333.3
0.673581035488494	1.91612108801521	0	0.002	1	LIPE
0.673581035488494	1.91612108801521	0	0.002	1	AC006116.8
0.673581035488494	1.91612108801521	0	0.002	1	Z83844.2
0.673581035488494	1.91612108801521	0	0.002	1	ITGB2-AS1
0.00489171764167852	1.91541022073864	0.078	0.022	1	TFAP4
9.17693022762196e-05	1.91505868868454	0.1	0.02	1	ANKRD33B
0.588542998923526	1.91359140802922	0.011	0.006	1	APOBEC3B
0.388553684155247	1.91351905851071	0.011	0.004	1	PIMREG
0.0302039609913385	1.91314630724745	0.044	0.012	1	C8orf48
0.388553684155247	1.91266222935558	0.011	0.004	1	CDX1
0.0549313837528818	1.91158206408563	0.022	0.004	1	AC145212.1
0.0507996670074879	1.90749477348875	0.044	0.014	1	C2orf27B
0.055534168185948	1.90625680301416	0.022	0.004	1	FFAR2
0.391572742645984	1.90552888005466	0.011	0.004	1	PIK3CG
0.0549313837528818	1.90517237460677	0.022	0.004	1	IQCC
0.388553684155247	1.90517212503792	0.011	0.004	1	AP001267.3
0.000789793481603083	1.9050341298512	0.111	0.032	1	DHRS1
0.388553684155247	1.90373789948572	0.011	0.004	1	CPLANE2
0.132499612983444	1.90347971775938	0.033	0.012	1	OPN3
0.673581035488494	1.90280351274851	0	0.002	1	AL031733.2
0.673581035488494	1.90280351274851	0	0.002	1	AC017002.1
0.673581035488494	1.90280351274851	0	0.002	1	IGHV3-11
0.133319207597995	1.90209259670916	0.033	0.012	1	USP49
0.000304696353285006	1.90188053219983	0.067	0.01	1	AC008393.1
0.055534168185948	1.9011649601267	0.022	0.004	1	PTH1R
0.175978649102626	1.90100181535855	0.011	0.002	1	BHLHE40-AS1
0.0823354014959843	1.90048956971964	0.033	0.01	1	TMEM79
0.00318429837610665	1.90033492186301	0.089	0.026	1	GEN1
0.767822348955771	1.89992904331461	0.011	0.008	1	TMEM86A
0.002791934958179	1.89861275832215	0.078	0.02	1	GSDME
0.388553684155247	1.89551615536102	0.011	0.004	1	AC021097.1
0.0427161492010416	1.89265223219172	0.033	0.008	1	GINS2
0.175978649102626	1.89215148344623	0.011	0.002	1	AC104596.1
0.388553684155247	1.89131935167413	0.011	0.004	1	KIF2C
0.388553684155247	1.89077009352479	0.011	0.004	1	AC009779.3
0.0430856649576833	1.88957591995589	0.033	0.008	1	ENDOG
0.0299748990354884	1.88861053616818	0.044	0.012	1	TRHDE
0.388553684155247	1.88771493837083	0.011	0.004	1	TIGD7
0.125684245875905	1.88676556276894	0.022	0.006	1	CYB5RL
0.0438328051024135	1.88637676860843	0.033	0.008	1	COL24A1
0.388553684155247	1.88588189574252	0.011	0.004	1	MST1R
0.673581035488494	1.88480990011943	0	0.002	1	AC022007.1
0.673581035488494	1.88480990011943	0	0.002	1	UBE2E2-AS1
0.673581035488494	1.88480990011943	0	0.002	1	TRAPPC3L
0.673581035488494	1.88480990011943	0	0.002	1	ULBP2
0.673581035488494	1.88480990011943	0	0.002	1	CENPI
0.673581035488494	1.88480990011943	0	0.002	1	AC090192.2
0.673581035488494	1.88480990011943	0	0.002	1	AC007529.2
0.673581035488494	1.88480990011943	0	0.002	1	AC090510.1
0.673581035488494	1.88480990011943	0	0.002	1	AURKA
0.673581035488494	1.88368303839384	0	0.002	1	AC013731.1
0.673581035488494	1.88368303839384	0	0.002	1	DNER
0.673581035488494	1.88368303839384	0	0.002	1	ROPN1L
0.673581035488494	1.88368303839384	0	0.002	1	AL135905.1
0.673581035488494	1.88368303839384	0	0.002	1	AL078590.2
0.673581035488494	1.88368303839384	0	0.002	1	AC018648.1
0.673581035488494	1.88368303839384	0	0.002	1	GAS6-DT
0.673581035488494	1.88368303839384	0	0.002	1	CCDC33
0.673581035488494	1.88368303839384	0	0.002	1	AC002310.2
0.673581035488494	1.88368303839384	0	0.002	1	BX539320.1
0.217862425583297	1.88284052596101	0.022	0.008	1	AL157702.2
0.388553684155247	1.88266278364466	0.011	0.004	1	SFTPD
0.922705633063479	1.88248822127375	0.011	0.01	1	HIST1H1A
0.217862425583297	1.88034665501734	0.022	0.008	1	AC005165.1
0.00196884891026124	1.88023607490081	0.089	0.024	1	DPYSL4
2.18026461409545e-08	1.87763984473307	0.133	0.016	0.00053104705205523	ZNF175
0.388553684155247	1.87753540834192	0.011	0.004	1	LINC00638
0.588542998923526	1.87728722386259	0.011	0.006	1	ITPK1-AS1
0.0322539700275491	1.8751729301581	0.056	0.018	1	GPRASP1
0.588542998923526	1.87353051845549	0.011	0.006	1	AC012467.2
0.388553684155247	1.87258462224834	0.011	0.004	1	COL4A3
0.175978649102626	1.87221316087911	0.011	0.002	1	TNFSF4
0.388553684155247	1.87045031495417	0.011	0.004	1	MIR99AHG
0.175978649102626	1.87014786430381	0.011	0.002	1	C2orf73
0.175978649102626	1.86978009221794	0.011	0.002	1	LRRC56
0.175978649102626	1.86736525535605	0.011	0.002	1	AC009237.15
0.00746792341994234	1.86719600093602	0.067	0.018	1	SCN4B
0.673581035488494	1.86700227194935	0	0.002	1	ZBTB8B
0.673581035488494	1.86700227194935	0	0.002	1	VSIG8
0.673581035488494	1.86700227194935	0	0.002	1	AC015936.1
0.673581035488494	1.86700227194935	0	0.002	1	LINC02078
0.673581035488494	1.86700227194935	0	0.002	1	TMIGD2
0.673581035488494	1.86557850772007	0	0.002	1	BCL11A
0.673581035488494	1.86557850772007	0	0.002	1	HIST1H4A
0.673581035488494	1.86557850772007	0	0.002	1	RIPPLY2
0.673581035488494	1.86557850772007	0	0.002	1	BBOX1-AS1
0.673581035488494	1.86557850772007	0	0.002	1	KLRC1
0.673581035488494	1.86557850772007	0	0.002	1	AC079949.2
0.673581035488494	1.86557850772007	0	0.002	1	AC002550.1
0.673581035488494	1.86557850772007	0	0.002	1	CNTD2
0.00629135413211247	1.86363351765179	0.044	0.008	1	SIRT4
0.0295212518894822	1.86079763990017	0.044	0.012	1	MSI1
0.124638368316261	1.85982108842387	0.022	0.006	1	RRM2
0.175978649102626	1.85951973776516	0.011	0.002	1	AL049775.1
0.175978649102626	1.85935840033922	0.011	0.002	1	LINC02193
0.588542998923526	1.8584093314865	0.011	0.006	1	RAMP2-AS1
0.673581035488494	1.85590729853808	0	0.002	1	DNAH6
0.673581035488494	1.85590729853808	0	0.002	1	AC001226.2
0.673581035488494	1.85590729853808	0	0.002	1	TMEM92-AS1
0.673581035488494	1.85590729853808	0	0.002	1	ZIM2-AS1
0.388553684155247	1.85376513229592	0.011	0.004	1	CCDC180
0.388553684155247	1.85346514512708	0.011	0.004	1	AC009948.4
0.0549313837528818	1.85323171311624	0.022	0.004	1	NDST4
0.588542998923526	1.85322085122735	0.011	0.006	1	AL109811.2
0.673581035488494	1.8527868020587	0	0.002	1	DRAXIN
0.673581035488494	1.8527868020587	0	0.002	1	MDS2
0.673581035488494	1.8527868020587	0	0.002	1	AL355488.1
0.673581035488494	1.8527868020587	0	0.002	1	LINC02245
0.673581035488494	1.8527868020587	0	0.002	1	ALDH8A1
0.673581035488494	1.8527868020587	0	0.002	1	AC004948.1
0.673581035488494	1.8527868020587	0	0.002	1	CNKSR2
0.673581035488494	1.8527868020587	0	0.002	1	CXCR3
0.673581035488494	1.8527868020587	0	0.002	1	AL136141.1
0.673581035488494	1.8527868020587	0	0.002	1	CABP4
0.673581035488494	1.8527868020587	0	0.002	1	AC084018.1
0.673581035488494	1.8527868020587	0	0.002	1	IGHV2-26
0.673581035488494	1.8527868020587	0	0.002	1	AC022167.3
0.673581035488494	1.8527868020587	0	0.002	1	AC010531.5
0.673581035488494	1.8527868020587	0	0.002	1	AC104024.1
0.673581035488494	1.8527868020587	0	0.002	1	SAMD10
0.673581035488494	1.8527868020587	0	0.002	1	LINC00528
0.673581035488494	1.8527868020587	0	0.002	1	AL022323.3
0.175978649102626	1.85146259301371	0.011	0.002	1	CADM4
0.220775003827379	1.85143529404642	0.022	0.008	1	ZNF625
0.0128814025318979	1.84993788662976	0.067	0.02	1	ZNF689
0.175978649102626	1.84887662434656	0.011	0.002	1	SLC8A1-AS1
0.175978649102626	1.84815050436894	0.011	0.002	1	LINC00517
0.0817431557734825	1.84592914037529	0.033	0.01	1	SH3BP5-AS1
9.15262447620609e-05	1.84001358301533	0.144	0.04	1	ADSL
0.00411682119776114	1.83931922540696	0.067	0.016	1	ETFBKMT
0.175978649102626	1.83739862558001	0.011	0.002	1	LINC02503
0.000393030137537564	1.8371769579549	0.133	0.04	1	MMP11
0.0505358947511066	1.83716758827505	0.056	0.02	1	DHX58
0.00662032412270844	1.83711783549559	0.044	0.008	1	EFNB2
4.31117659492767e-05	1.83517675194065	0.089	0.014	1	CCBE1
0.564190374948717	1.83103112352384	0.022	0.014	1	PLEKHN1
0.673581035488494	1.8308112970436	0	0.002	1	FCGR1A
0.673581035488494	1.8308112970436	0	0.002	1	CD1C
0.673581035488494	1.8308112970436	0	0.002	1	AL356441.1
0.673581035488494	1.8308112970436	0	0.002	1	SLC22A14
0.673581035488494	1.8308112970436	0	0.002	1	CD80
0.673581035488494	1.8308112970436	0	0.002	1	CD86
0.673581035488494	1.8308112970436	0	0.002	1	AC079341.2
0.673581035488494	1.8308112970436	0	0.002	1	AC091891.2
0.673581035488494	1.8308112970436	0	0.002	1	ARMC12
0.673581035488494	1.8308112970436	0	0.002	1	SPI1
0.673581035488494	1.8308112970436	0	0.002	1	CASP5
0.673581035488494	1.8308112970436	0	0.002	1	CLEC4D
0.673581035488494	1.8308112970436	0	0.002	1	LMNTD1
0.673581035488494	1.8308112970436	0	0.002	1	GALNT6
0.673581035488494	1.8308112970436	0	0.002	1	HCAR3
0.673581035488494	1.8308112970436	0	0.002	1	GPR132
0.673581035488494	1.8308112970436	0	0.002	1	AC011939.3
0.673581035488494	1.8308112970436	0	0.002	1	MMP2-AS1
0.673581035488494	1.8308112970436	0	0.002	1	CPSF4L
0.673581035488494	1.8308112970436	0	0.002	1	CD93
0.673581035488494	1.8308112970436	0	0.002	1	FCER2
0.673581035488494	1.8308112970436	0	0.002	1	ADGRE3
0.673581035488494	1.8308112970436	0	0.002	1	SIGLEC9
0.673581035488494	1.8308112970436	0	0.002	1	SIGLEC7
0.673581035488494	1.8308112970436	0	0.002	1	CD33
0.673581035488494	1.8308112970436	0	0.002	1	LILRB4
0.673581035488494	1.8308112970436	0	0.002	1	OSM
0.175978649102626	1.83008410253399	0.011	0.002	1	KDM4A-AS1
0.391572742645984	1.8296484813169	0.011	0.004	1	AC005280.2
0.12779650290151	1.82833197920635	0.022	0.006	1	ZFP2
0.080569032914393	1.82612590199497	0.033	0.01	1	HOXA-AS2
0.0040836448396604	1.82589853162997	0.067	0.016	1	ABHD6
0.682726663042095	1.82524237520274	0.022	0.016	1	LCN2
0.388553684155247	1.82470348081168	0.011	0.004	1	LHX8
0.000826361702667224	1.82375289709592	0.056	0.008	1	BEX2
0.12779650290151	1.82344925911982	0.022	0.006	1	SPTLC3
0.0110677563563031	1.82249882518505	0.056	0.014	1	TMEM44
0.388553684155247	1.82240548033834	0.011	0.004	1	SHOX2
0.220775003827379	1.82138479205418	0.022	0.008	1	ZNF396
0.673581035488494	1.82128569524978	0	0.002	1	AQP10
0.673581035488494	1.82128569524978	0	0.002	1	LINC02024
0.673581035488494	1.82128569524978	0	0.002	1	LINC00887
0.673581035488494	1.82128569524978	0	0.002	1	TACR2
0.673581035488494	1.82128569524978	0	0.002	1	AL731569.1
0.673581035488494	1.82035770801315	0	0.002	1	BEST4
0.673581035488494	1.82035770801315	0	0.002	1	ATG9A
0.673581035488494	1.82035770801315	0	0.002	1	AC092535.1
0.673581035488494	1.82035770801315	0	0.002	1	SPP1
0.673581035488494	1.82035770801315	0	0.002	1	DDO
0.673581035488494	1.82035770801315	0	0.002	1	AC010973.2
0.673581035488494	1.82035770801315	0	0.002	1	AC104958.2
0.673581035488494	1.82035770801315	0	0.002	1	LINC00900
0.673581035488494	1.82035770801315	0	0.002	1	AL133215.2
0.673581035488494	1.82035770801315	0	0.002	1	TAS2R43
0.673581035488494	1.82035770801315	0	0.002	1	SLC16A13
0.673581035488494	1.82035770801315	0	0.002	1	HAR1B
0.220775003827379	1.81898391566608	0.022	0.008	1	ITGB4
0.00306448442422913	1.81821091279382	0.111	0.038	1	APOO
0.388553684155247	1.81694222155402	0.011	0.004	1	AC004076.2
0.0113324489506255	1.81658856924342	0.056	0.014	1	AL645608.8
0.673581035488494	1.81629486185425	0	0.002	1	LINGO4
0.673581035488494	1.81629486185425	0	0.002	1	NECTIN4
0.673581035488494	1.81629486185425	0	0.002	1	MDH1B
0.673581035488494	1.81629486185425	0	0.002	1	INPP5D
0.673581035488494	1.81629486185425	0	0.002	1	CYB561D2.1
0.673581035488494	1.81629486185425	0	0.002	1	SLCO2A1
0.673581035488494	1.81629486185425	0	0.002	1	TXK
0.673581035488494	1.81629486185425	0	0.002	1	PRLR
0.673581035488494	1.81629486185425	0	0.002	1	HIST1H2BH
0.673581035488494	1.81629486185425	0	0.002	1	HIST1H2AK
0.673581035488494	1.81629486185425	0	0.002	1	THEMIS
0.673581035488494	1.81629486185425	0	0.002	1	CXorf65
0.673581035488494	1.81629486185425	0	0.002	1	MYBL1
0.673581035488494	1.81629486185425	0	0.002	1	GML
0.673581035488494	1.81629486185425	0	0.002	1	AL158071.4
0.673581035488494	1.81629486185425	0	0.002	1	AC007570.1
0.673581035488494	1.81629486185425	0	0.002	1	GAS6-AS1
0.673581035488494	1.81629486185425	0	0.002	1	AC109446.3
0.673581035488494	1.81629486185425	0	0.002	1	APOBR
0.673581035488494	1.81629486185425	0	0.002	1	AC009120.4
0.673581035488494	1.81629486185425	0	0.002	1	AC091180.2
0.673581035488494	1.81629486185425	0	0.002	1	CEACAM21
0.673581035488494	1.81482059092706	0	0.002	1	MREG
0.673581035488494	1.81482059092706	0	0.002	1	MIR583HG
0.673581035488494	1.81482059092706	0	0.002	1	AC005618.1
0.673581035488494	1.81482059092706	0	0.002	1	AL022069.1
0.673581035488494	1.81482059092706	0	0.002	1	AL732314.6
0.673581035488494	1.81482059092706	0	0.002	1	AC244197.2
0.673581035488494	1.81482059092706	0	0.002	1	AP001269.4
0.0113324489506255	1.81360742164155	0.056	0.014	1	ZNF778
0.767822348955771	1.81120900648791	0.011	0.008	1	AL021707.1
0.12779650290151	1.80961806066855	0.022	0.006	1	PAPPA-AS1
0.388553684155247	1.80888947492523	0.011	0.004	1	AP001056.2
0.00160699264851507	1.80748013684105	0.078	0.018	1	TCAF2
0.665103583182373	1.80747706844985	0.022	0.016	1	FDXACB1
0.388553684155247	1.80674563511538	0.011	0.004	1	SKIDA1
0.000788762079002921	1.80403536085804	0.078	0.016	1	HERC6
0.055534168185948	1.80359263011628	0.022	0.004	1	CACNA2D3
0.00358480457225451	1.80350762222857	0.067	0.016	1	MFSD3
0.00113729987097438	1.80171433625005	0.089	0.022	1	HENMT1
0.00145224690404242	1.80154424531303	0.133	0.046	1	LAYN
0.391572742645984	1.80113812359943	0.011	0.004	1	SYT7
0.175978649102626	1.80029901474162	0.011	0.002	1	AC090515.2
0.673581035488494	1.79938263063154	0	0.002	1	AC025175.1
0.673581035488494	1.79938263063154	0	0.002	1	AC131238.1
0.673581035488494	1.79938263063154	0	0.002	1	AC145350.2
0.391572742645984	1.79871867198586	0.011	0.004	1	AC067838.1
0.673581035488494	1.79795327777003	0	0.002	1	TTC34
0.673581035488494	1.79795327777003	0	0.002	1	TFAP2A
0.673581035488494	1.79795327777003	0	0.002	1	SMIM10L2B-AS1
0.175978649102626	1.79727300921817	0.011	0.002	1	AC015987.1
0.771069128096122	1.79703990980461	0.011	0.008	1	STAB1
2.11801219143988e-06	1.79597480750323	0.111	0.016	0.0515884229469011	PCAT6
0.0824829216384738	1.79560921560102	0.044	0.016	1	NAP1L3
0.391572742645984	1.79543886312413	0.011	0.004	1	FSIP2
0.0127239414719683	1.79370660712131	0.078	0.026	1	SLC25A14
0.000263811002219781	1.79296837136127	0.089	0.018	1	ST6GALNAC3
0.0015169851071419	1.79248681872739	0.078	0.018	1	GRK6
0.388553684155247	1.79196971630342	0.011	0.004	1	AC016876.3
0.080569032914393	1.78939384506302	0.033	0.01	1	PI4K2B
0.673581035488494	1.78937154791099	0	0.002	1	ITLN1
0.673581035488494	1.78937154791099	0	0.002	1	KLF15
0.673581035488494	1.78937154791099	0	0.002	1	CDS1
0.673581035488494	1.78937154791099	0	0.002	1	KIF4B
0.673581035488494	1.78937154791099	0	0.002	1	GPLD1
0.673581035488494	1.78937154791099	0	0.002	1	AC010973.1
0.673581035488494	1.78937154791099	0	0.002	1	SMUG1-AS1
0.00495313377178457	1.78778516394676	0.089	0.028	1	RHOD
0.673581035488494	1.7875444855563	0	0.002	1	SCN11A
0.673581035488494	1.7875444855563	0	0.002	1	PRR22
0.673581035488494	1.7875444855563	0	0.002	1	ERG
0.591817946159582	1.78717359158214	0.011	0.006	1	IQUB
0.000544075736161394	1.78627572925046	0.133	0.042	1	ALDH6A1
0.0154151642505808	1.78463518250544	0.044	0.01	1	AP006621.3
0.0434578786416913	1.78351108427535	0.033	0.008	1	RASGRP3
0.0190704170755911	1.78279403006735	0.033	0.006	1	LRFN3
0.00202718080401389	1.78278703989619	0.067	0.014	1	PRKCE
0.673581035488494	1.78275302491565	0	0.002	1	AC112484.3
0.673581035488494	1.78275302491565	0	0.002	1	OR1I1
0.673581035488494	1.78275302491565	0	0.002	1	MYBPC2
0.673581035488494	1.78275302491565	0	0.002	1	AP001469.3
0.217862425583297	1.78232605919705	0.022	0.008	1	ARHGAP26
0.00152955252215923	1.7820200660171	0.078	0.018	1	PRKX
0.000562427622356884	1.78151821443057	0.089	0.02	1	CGNL1
0.388553684155247	1.78145024711504	0.011	0.004	1	TMEM132B
0.330662732203465	1.7811040604177	0.022	0.01	1	B4GALT1-AS1
0.00401801905276775	1.7809327496164	0.067	0.016	1	AC002511.2
0.673581035488494	1.7801669415846	0	0.002	1	AL109917.1
0.673581035488494	1.7801669415846	0	0.002	1	TAS1R1
0.673581035488494	1.7801669415846	0	0.002	1	HTR1D
0.673581035488494	1.7801669415846	0	0.002	1	ATP1A2
0.673581035488494	1.7801669415846	0	0.002	1	LINC01816
0.673581035488494	1.7801669415846	0	0.002	1	CXCR2
0.673581035488494	1.7801669415846	0	0.002	1	AL133268.2
0.673581035488494	1.7801669415846	0	0.002	1	MAL2
0.673581035488494	1.7801669415846	0	0.002	1	AP000769.3
0.673581035488494	1.7801669415846	0	0.002	1	MMP7
0.673581035488494	1.7801669415846	0	0.002	1	AC105020.6
0.673581035488494	1.7801669415846	0	0.002	1	AC022167.4
0.673581035488494	1.7801669415846	0	0.002	1	AC134312.5
0.00629135413211247	1.77901049838955	0.044	0.008	1	IL10
0.0438328051024135	1.77849701028937	0.033	0.008	1	C19orf73
0.000195365844262322	1.7774254799438	0.122	0.032	1	ZFP1
6.21183373817842e-11	1.77562004676875	0.356	0.097	1.51301634360812e-06	GAA
0.673581035488494	1.7755344193403	0	0.002	1	AL645608.5
0.673581035488494	1.7755344193403	0	0.002	1	BX323043.1
0.673581035488494	1.7755344193403	0	0.002	1	AMY2B
0.673581035488494	1.7755344193403	0	0.002	1	AC034187.1
0.673581035488494	1.7755344193403	0	0.002	1	TNNC1
0.673581035488494	1.7755344193403	0	0.002	1	LINC00880
0.673581035488494	1.7755344193403	0	0.002	1	MESTIT1
0.673581035488494	1.7755344193403	0	0.002	1	AC100861.2
0.673581035488494	1.7755344193403	0	0.002	1	AL356489.2
0.673581035488494	1.7755344193403	0	0.002	1	AGBL2
0.673581035488494	1.7755344193403	0	0.002	1	OVOL1-AS1
0.673581035488494	1.7755344193403	0	0.002	1	AC125807.2
0.673581035488494	1.7755344193403	0	0.002	1	AC015917.2
0.588542998923526	1.77319324581076	0.011	0.006	1	ORC6
0.391572742645984	1.77279216729477	0.011	0.004	1	AC079313.2
0.175978649102626	1.77258884514838	0.011	0.002	1	AC092757.3
0.391572742645984	1.77216544572725	0.011	0.004	1	AL031283.1
0.946955691236756	1.77102559961901	0.011	0.012	1	ARHGAP33
0.0442104592269998	1.76945588080943	0.033	0.008	1	DDIT4L
0.126736948929335	1.76815953935561	0.022	0.006	1	AC009501.1
0.388553684155247	1.76757521192742	0.011	0.004	1	MAGEL2
0.673581035488494	1.7669639341652	0	0.002	1	BTC
0.673581035488494	1.7669639341652	0	0.002	1	AC096711.1
0.673581035488494	1.7669639341652	0	0.002	1	UBE2QL1
0.673581035488494	1.7669639341652	0	0.002	1	CATSPER1
0.673581035488494	1.7669639341652	0	0.002	1	AP000787.1
0.673581035488494	1.7669639341652	0	0.002	1	WNT7B
0.0199335206324319	1.76693767048629	0.056	0.016	1	ZNF436-AS1
0.0203720679052218	1.76654497375716	0.067	0.022	1	SPATA2
9.3304892890021e-09	1.76610003948775	0.178	0.03	0.000227262727612224	RABEP2
0.391572742645984	1.76596614067357	0.011	0.004	1	WIPF3
0.0543340645166152	1.76435839473243	0.022	0.004	1	PRRG4
0.673581035488494	1.7641503349326	0	0.002	1	ERLNC1
0.673581035488494	1.7641503349326	0	0.002	1	IL1A
0.673581035488494	1.7641503349326	0	0.002	1	KCNIP2
0.673581035488494	1.7641503349326	0	0.002	1	AC243571.2
0.00287822166642852	1.76380156852658	0.078	0.02	1	BVES
0.175978649102626	1.76205838529516	0.011	0.002	1	AL645940.1
0.126736948929335	1.76015483113104	0.022	0.006	1	AC091932.1
1.23641882560686e-05	1.75999175242758	0.156	0.038	0.301154533353064	SCRN3
0.388553684155247	1.75893938160114	0.011	0.004	1	DPF3
0.132499612983444	1.75784763091389	0.033	0.012	1	CHAF1A
0.175978649102626	1.75743382196055	0.011	0.002	1	F11
0.216616495819629	1.75692286645757	0.044	0.022	1	AC093673.1
0.673581035488494	1.75662656057362	0	0.002	1	LINC01030
0.0019212953475972	1.75509996504196	0.067	0.014	1	ACKR4
0.00572347301818288	1.7543529707346	0.033	0.004	1	TROAP
0.175978649102626	1.75344749813123	0.011	0.002	1	AC078883.3
0.391572742645984	1.75332306767451	0.011	0.004	1	ACAD11
0.175978649102626	1.75042886917056	0.011	0.002	1	AC004754.1
0.325327704648023	1.75005458740052	0.022	0.01	1	FAM161B
0.388553684155247	1.74894925248911	0.011	0.004	1	AC016252.1
0.220775003827379	1.74827843945724	0.022	0.008	1	BBS1
0.391572742645984	1.7481343482445	0.011	0.004	1	CRISPLD1
7.30654330724478e-06	1.74719441643001	0.144	0.032	0.177965475334561	ZNF544
0.263414159001909	1.74684813297175	0.033	0.016	1	AL441992.1
0.388553684155247	1.74650427030898	0.011	0.004	1	LINC00571
0.0135701511238691	1.74531569553487	0.089	0.032	1	LHPP
0.220775003827379	1.74483128349897	0.022	0.008	1	GREM2
0.222241717820843	1.74461130172103	0.022	0.008	1	AC002074.1
0.673581035488494	1.74451546259112	0	0.002	1	AC007879.3
0.673581035488494	1.74451546259112	0	0.002	1	AL139398.1
0.0297473319007674	1.74431101078802	0.044	0.012	1	AJUBA
0.673581035488494	1.7429808346466	0	0.002	1	AC239868.3
0.673581035488494	1.7429808346466	0	0.002	1	NSUN7
0.673581035488494	1.7429808346466	0	0.002	1	RADIL
0.673581035488494	1.7429808346466	0	0.002	1	AC026401.1
0.673581035488494	1.7429808346466	0	0.002	1	AC068025.2
0.673581035488494	1.7429808346466	0	0.002	1	AC145207.2
0.391572742645984	1.74266858494987	0.011	0.004	1	CCDC17
0.222241717820843	1.74149061237712	0.022	0.008	1	ATXN7.1
0.000202729282694999	1.7411996942645	0.1	0.022	1	RRAS2
0.000361853596245435	1.74101600257902	0.167	0.058	1	GPM6B
0.0292966513272664	1.74055500121582	0.044	0.012	1	CASTOR1
0.591817946159582	1.73993036017255	0.011	0.006	1	PF4V1
0.162858711706391	1.73960588218166	0.044	0.02	1	ALCAM
0.588542998923526	1.73819926801792	0.011	0.006	1	SFN
0.391572742645984	1.73736696830841	0.011	0.004	1	KCNK15
0.00803755322862613	1.73474575903706	0.067	0.018	1	ZNHIT2
0.391572742645984	1.73390889782081	0.011	0.004	1	SGO1
0.0302039609913385	1.73377905728352	0.044	0.012	1	AL355001.2
0.588542998923526	1.73293083037006	0.011	0.006	1	AC027237.3
0.00900448334573258	1.73189323681366	0.089	0.03	1	TRIM39
0.00146702935044169	1.73093920900807	0.1	0.028	1	PHLDB3
0.00780519075226986	1.73078686367307	0.067	0.018	1	ZNF747
0.673581035488494	1.7294707543483	0	0.002	1	CDC42BPG
0.673581035488494	1.7294707543483	0	0.002	1	LINC00843
0.673581035488494	1.7294707543483	0	0.002	1	AC010997.5
0.673581035488494	1.7294707543483	0	0.002	1	AL139339.1
0.673581035488494	1.7294707543483	0	0.002	1	IAPP
0.673581035488494	1.7294707543483	0	0.002	1	IRX3
0.673581035488494	1.7294707543483	0	0.002	1	TMEM221
0.0203698344713401	1.72899566359633	0.1	0.042	1	HIP1
0.0549313837528818	1.72867121721923	0.022	0.004	1	ATP6V0E2-AS1
0.0186771069716089	1.72792331816016	0.033	0.006	1	ZBED6CL
0.222241717820843	1.72672803229058	0.022	0.008	1	ZNF799
0.0108085705693404	1.72641723142521	0.056	0.014	1	REEP4
0.0302039609913385	1.72533327883973	0.044	0.012	1	GPR89B
0.0434578786416913	1.72495618844862	0.033	0.008	1	ANGEL1
0.00111109370750718	1.72305805367246	0.089	0.022	1	SPEF2
0.673581035488494	1.72205379251216	0	0.002	1	AC108047.1
0.673581035488494	1.72205379251216	0	0.002	1	PXDNL
0.673581035488494	1.72205379251216	0	0.002	1	AC110285.1
0.673581035488494	1.72205379251216	0	0.002	1	AC005614.1
0.126736948929335	1.71986310250762	0.022	0.006	1	AL450306.1
0.193552461651701	1.71910660765978	0.033	0.014	1	HUNK
0.211147266148052	1.7175387582085	0.044	0.022	1	PLN
0.391572742645984	1.71704261846644	0.011	0.004	1	AC073592.1
0.591817946159582	1.71687929535895	0.011	0.006	1	MRAP
0.220775003827379	1.71537805958937	0.022	0.008	1	PCDHB9
0.0218068506113363	1.71532473580384	0.078	0.028	1	DHFR
0.673581035488494	1.71487800734456	0	0.002	1	AC093677.2
0.673581035488494	1.71487800734456	0	0.002	1	AP002990.1
0.673581035488494	1.71487800734456	0	0.002	1	ACRBP
0.673581035488494	1.71487800734456	0	0.002	1	MCF2L-AS1
0.673581035488494	1.71487800734456	0	0.002	1	AC010754.1
0.673581035488494	1.71487800734456	0	0.002	1	AC011445.2
0.12779650290151	1.71473085589737	0.022	0.006	1	AC007114.2
0.388553684155247	1.71321480103912	0.011	0.004	1	AGAP2
0.391572742645984	1.71308232972274	0.011	0.004	1	ITPKA
0.391572742645984	1.71223272086643	0.011	0.004	1	AC016394.1
0.330662732203465	1.71167744940904	0.022	0.01	1	ZBTB47
0.175978649102626	1.71167516826182	0.011	0.002	1	HIPK4
0.388553684155247	1.7100319034868	0.011	0.004	1	ASIP
0.673581035488494	1.70880875939324	0	0.002	1	OR10K1
0.673581035488494	1.70880875939324	0	0.002	1	AC072061.1
0.673581035488494	1.70880875939324	0	0.002	1	MAGEE2
0.673581035488494	1.70880875939324	0	0.002	1	AC083843.2
0.673581035488494	1.70880875939324	0	0.002	1	RPS6KL1
0.673581035488494	1.70880875939324	0	0.002	1	LCMT1-AS2
0.673581035488494	1.70880875939324	0	0.002	1	PTOV1-AS2
0.391572742645984	1.70818463245052	0.011	0.004	1	AC008543.1
0.673581035488494	1.70618247826712	0	0.002	1	AL139424.2
0.673581035488494	1.70618247826712	0	0.002	1	AC117944.1
0.673581035488494	1.70618247826712	0	0.002	1	SNORC
0.673581035488494	1.70618247826712	0	0.002	1	MGAT5B
0.0147540476825488	1.70460686093111	0.044	0.01	1	CRYBG1
0.0304345254892813	1.70394446591967	0.044	0.012	1	EVI5L
0.673581035488494	1.7038639733817	0	0.002	1	KIF17
0.673581035488494	1.7038639733817	0	0.002	1	AC053503.2
0.673581035488494	1.7038639733817	0	0.002	1	AC022733.2
0.0817431557734825	1.70106065892909	0.033	0.01	1	ZNF300
0.673581035488494	1.69926568155674	0	0.002	1	AL445183.2
0.673581035488494	1.69926568155674	0	0.002	1	TMEM110-MUSTN1
0.673581035488494	1.69926568155674	0	0.002	1	COL11A2
0.673581035488494	1.69926568155674	0	0.002	1	AL356417.2
0.673581035488494	1.69926568155674	0	0.002	1	CRYGN
0.673581035488494	1.69926568155674	0	0.002	1	CYSRT1
0.673581035488494	1.69926568155674	0	0.002	1	CYP2E1
0.673581035488494	1.69926568155674	0	0.002	1	KLC3
0.673581035488494	1.69926568155674	0	0.002	1	ZNF835
0.673581035488494	1.69872825339593	0	0.002	1	AC016596.1
0.673581035488494	1.69872825339593	0	0.002	1	AL353764.1
0.673581035488494	1.69872825339593	0	0.002	1	AP001372.3
0.673581035488494	1.69872825339593	0	0.002	1	MKX
0.673581035488494	1.69872825339593	0	0.002	1	EPYC
0.673581035488494	1.69872825339593	0	0.002	1	IGHV1-69-2
0.673581035488494	1.69872825339593	0	0.002	1	LINC02259
0.673581035488494	1.69872825339593	0	0.002	1	LINC01521
0.673581035488494	1.69847994828403	0	0.002	1	AC106786.2
0.673581035488494	1.69847994828403	0	0.002	1	AL049844.3
0.673581035488494	1.69847994828403	0	0.002	1	TREH
0.673581035488494	1.69847994828403	0	0.002	1	AC110048.2
0.673581035488494	1.69847994828403	0	0.002	1	AC009065.8
0.673581035488494	1.69847994828403	0	0.002	1	AP000365.1
0.175978649102626	1.69832130074355	0.011	0.002	1	HIST1H3A
0.327099791291037	1.69725293793322	0.022	0.01	1	DISC1
0.220775003827379	1.69533233109872	0.022	0.008	1	AL357054.3
0.00312821121766052	1.69381112753734	0.078	0.02	1	KLHL26
0.591817946159582	1.69371427493223	0.011	0.006	1	LY6G5B
0.0796005276910744	1.69358265091953	0.044	0.016	1	AL683813.1
0.922705633063479	1.69098235292616	0.011	0.01	1	DICER1-AS1
0.388553684155247	1.69064022101414	0.011	0.004	1	LINC00937
0.00228216872236713	1.68835560570165	0.1	0.03	1	C1orf109
0.000277697725351079	1.68828812320887	0.078	0.014	1	GPR89A
0.000440336101447912	1.6880060240672	0.1	0.024	1	GNE
0.591817946159582	1.6878677787923	0.011	0.006	1	IL21R
0.0438328051024135	1.68274417815168	0.033	0.008	1	PIGZ
0.0190704170755911	1.68255618384095	0.033	0.006	1	MTCL1
0.0107233822068733	1.68170613251716	0.056	0.014	1	DRC3
0.0710675705143568	1.68158846253911	0.056	0.022	1	BCAS4
0.12779650290151	1.68150568291719	0.022	0.006	1	DDX11-AS1
0.391572742645984	1.68119934861116	0.011	0.004	1	GPR39
2.35147477126853e-08	1.68106422007726	0.311	0.095	0.000572748710037877	TMEM33
0.055534168185948	1.68088212396505	0.022	0.004	1	AL117190.1
0.219315243442677	1.68012976938202	0.022	0.008	1	USP2-AS1
0.325327704648023	1.67992939813489	0.022	0.01	1	ATP8B1
0.219315243442677	1.67922672833541	0.022	0.008	1	ZNF823
0.00294452670454108	1.67918255639002	0.078	0.02	1	CPEB2
0.183621198237381	1.6791204014841	0.211	0.161	1	TSLP
0.175978649102626	1.67789433027597	0.011	0.002	1	OSCAR
0.00032204599507563	1.67713840826417	0.078	0.014	1	PCDHB2
0.673581035488494	1.67662051677374	0	0.002	1	PKIA-AS1
0.673581035488494	1.67662051677374	0	0.002	1	OR2AG2
0.673581035488494	1.67662051677374	0	0.002	1	AL392046.1
0.673581035488494	1.67662051677374	0	0.002	1	CA5A
0.00211934563040054	1.67655855177955	0.044	0.006	1	SCN3A
0.000466698062906362	1.67559042311522	0.133	0.04	1	FEM1A
0.000329255479229574	1.67551467118954	0.067	0.01	1	AL691432.2
0.0434578786416913	1.67474490355423	0.033	0.008	1	ZNF442
0.591817946159582	1.67283629882289	0.011	0.006	1	AC010980.2
0.0493801804840602	1.6705424076667	0.056	0.02	1	ACSL5
0.391572742645984	1.67004056103674	0.011	0.004	1	AC121761.1
0.220775003827379	1.66992883535038	0.022	0.008	1	BEND3
0.00118224979333017	1.66936144767627	0.089	0.022	1	TRIM9
0.12779650290151	1.66875758163966	0.022	0.006	1	KIF26A
0.591817946159582	1.66737987826614	0.011	0.006	1	BVES-AS1
0.217862425583297	1.66695584869562	0.022	0.008	1	IL20
0.673581035488494	1.66662323811448	0	0.002	1	C1orf194
0.673581035488494	1.66662323811448	0	0.002	1	SLC2A12
0.673581035488494	1.66662323811448	0	0.002	1	AC211476.2
0.673581035488494	1.66662323811448	0	0.002	1	CLEC2L
0.673581035488494	1.66662323811448	0	0.002	1	CERNA3
0.673581035488494	1.66662323811448	0	0.002	1	VPS13A-AS1
0.673581035488494	1.66662323811448	0	0.002	1	AC007262.2
0.673581035488494	1.66662323811448	0	0.002	1	AL022341.1
0.673581035488494	1.66662323811448	0	0.002	1	GP2
0.673581035488494	1.66662323811448	0	0.002	1	FAM209B
0.0186771069716089	1.66591217574501	0.033	0.006	1	AL133338.1
0.771069128096122	1.66427457001982	0.011	0.008	1	AC131025.2
3.43950332922956e-06	1.66367843532949	0.211	0.06	0.0837759825900445	B4GALT2
0.0103885682296546	1.66326627275541	0.056	0.014	1	FAM227B
0.673581035488494	1.66282372220811	0	0.002	1	REG4
0.673581035488494	1.66282372220811	0	0.002	1	FAM3D
0.673581035488494	1.66282372220811	0	0.002	1	ARAP1-AS2
0.673581035488494	1.66282372220811	0	0.002	1	SRRM2-AS1
0.673581035488494	1.66282372220811	0	0.002	1	PCSK2
0.673581035488494	1.66282372220811	0	0.002	1	FXYD3
0.0019212953475972	1.66252217644934	0.067	0.014	1	SLC25A30
0.327099791291037	1.66211979645185	0.022	0.01	1	CCDC89
0.0186771069716089	1.65978149521764	0.033	0.006	1	AC016588.2
0.0521790515471143	1.65958443787013	0.044	0.014	1	USP30
0.193552461651701	1.65911537585366	0.033	0.014	1	LIPG
0.0186771069716089	1.65897739843269	0.033	0.006	1	ZMYND15
9.03092793880766e-07	1.6586808210685	0.189	0.046	0.0219966311805538	TMEM250
0.673581035488494	1.65802167205669	0	0.002	1	AL023284.4
0.673581035488494	1.65802167205669	0	0.002	1	FAM181B
0.673581035488494	1.65802167205669	0	0.002	1	AC010998.3
0.673581035488494	1.65802167205669	0	0.002	1	TBC1D30
0.673581035488494	1.65802167205669	0	0.002	1	SSTR1
0.673581035488494	1.65802167205669	0	0.002	1	LINC01229
0.673581035488494	1.65792963010351	0	0.002	1	SMPDL3B
0.673581035488494	1.65792963010351	0	0.002	1	LINC01136
0.673581035488494	1.65792963010351	0	0.002	1	LINC02576
0.673581035488494	1.65792963010351	0	0.002	1	ARHGEF38
0.673581035488494	1.65792963010351	0	0.002	1	AL137003.1
0.673581035488494	1.65792963010351	0	0.002	1	HCG14
0.673581035488494	1.65792963010351	0	0.002	1	SASH3
0.673581035488494	1.65792963010351	0	0.002	1	FBXO16
0.673581035488494	1.65792963010351	0	0.002	1	ADRB1
0.673581035488494	1.65792963010351	0	0.002	1	LRMP
0.673581035488494	1.65792963010351	0	0.002	1	PMEL
0.673581035488494	1.65792963010351	0	0.002	1	ATP11A-AS1
0.673581035488494	1.65792963010351	0	0.002	1	AC134312.1
0.673581035488494	1.65792963010351	0	0.002	1	TNFRSF13B
0.673581035488494	1.65792963010351	0	0.002	1	NMRK2
0.673581035488494	1.65792963010351	0	0.002	1	IGLV5-37
0.673581035488494	1.65792963010351	0	0.002	1	IGLC5
0.126736948929335	1.65782037026922	0.022	0.006	1	LRRN3
0.327099791291037	1.6572659020046	0.022	0.01	1	RAMP3
0.388553684155247	1.65642552709733	0.011	0.004	1	AC087294.1
8.49519916431429e-05	1.65543062726247	0.111	0.024	1	EXOC8
0.559904990938413	1.65522608777766	0.022	0.014	1	C21orf58
0.391572742645984	1.65519778750845	0.011	0.004	1	LRRC46
0.673581035488494	1.65506557164398	0	0.002	1	AL157714.2
0.673581035488494	1.65506557164398	0	0.002	1	AC008074.1
0.673581035488494	1.65506557164398	0	0.002	1	ADRA2C
0.673581035488494	1.65506557164398	0	0.002	1	AL590999.1
0.673581035488494	1.65506557164398	0	0.002	1	FRMD1
0.175978649102626	1.65331402144252	0.011	0.002	1	AC024560.3
0.0302039609913385	1.65304395850885	0.044	0.012	1	RNF180
0.673581035488494	1.65222721169746	0	0.002	1	OVOL3
0.673581035488494	1.65194692201727	0	0.002	1	LINC02586
0.673581035488494	1.65194692201727	0	0.002	1	GAD1
0.673581035488494	1.65194692201727	0	0.002	1	AL136038.5
0.673581035488494	1.65194692201727	0	0.002	1	ATP2A1
0.591817946159582	1.65177358518078	0.011	0.006	1	CDNF
0.0829311215311599	1.65156010719873	0.033	0.01	1	FP565260.1
0.175978649102626	1.65105279177127	0.011	0.002	1	RIMS2
0.673581035488494	1.65077690279697	0	0.002	1	AC097478.1
0.673581035488494	1.65077690279697	0	0.002	1	AC244517.1
0.673581035488494	1.65077690279697	0	0.002	1	AL358852.1
0.673581035488494	1.65077690279697	0	0.002	1	AL590867.1
0.673581035488494	1.65077690279697	0	0.002	1	AC068724.3
0.673581035488494	1.65077690279697	0	0.002	1	AL118506.1
0.0138621897382437	1.64990276712321	0.022	0.002	1	DISP2
5.56400416157436e-05	1.64985072817221	0.122	0.028	1	EPB41L5
0.391572742645984	1.64895049841617	0.011	0.004	1	METTL27
0.591817946159582	1.6489347495368	0.011	0.006	1	FOXM1
0.388553684155247	1.64875203409906	0.011	0.004	1	AC018809.2
0.673581035488494	1.64823778986331	0	0.002	1	NME9
0.673581035488494	1.64823778986331	0	0.002	1	C6orf47-AS1
0.673581035488494	1.64823778986331	0	0.002	1	AL138995.1
0.673581035488494	1.64823778986331	0	0.002	1	AC092123.1
0.673581035488494	1.64823778986331	0	0.002	1	AC010889.1
0.175978649102626	1.64817376970205	0.011	0.002	1	HNRNPA1L2
0.175978649102626	1.64786296924832	0.011	0.002	1	AC093525.7
0.391572742645984	1.64566523146721	0.011	0.004	1	GHRL
0.673581035488494	1.64492197212559	0	0.002	1	CFAP74
0.673581035488494	1.64492197212559	0	0.002	1	ADCY10
0.673581035488494	1.64492197212559	0	0.002	1	MTCP1
0.673581035488494	1.64492197212559	0	0.002	1	ATP6V0D2
0.673581035488494	1.64492197212559	0	0.002	1	CYP27B1
0.673581035488494	1.64492197212559	0	0.002	1	AL049775.3
0.673581035488494	1.64492197212559	0	0.002	1	ZNF571-AS1
0.000639614807711812	1.64393540877992	0.178	0.069	1	KLHL20
0.00662032412270844	1.64315689581258	0.044	0.008	1	GRID1
0.020074937559976	1.6430327022287	0.056	0.016	1	AC005261.3
0.0204985121061678	1.64153143107792	0.067	0.022	1	FAM117B
0.055534168185948	1.64142084982528	0.022	0.004	1	C4B
0.443701393149168	1.64059486597868	0.022	0.012	1	CEP128
0.673581035488494	1.64056972153657	0	0.002	1	C4BPB
0.673581035488494	1.64056972153657	0	0.002	1	AC133644.2
0.673581035488494	1.64056972153657	0	0.002	1	AC007383.3
0.673581035488494	1.64056972153657	0	0.002	1	LINC01088
0.673581035488494	1.64056972153657	0	0.002	1	BMPR1B
0.673581035488494	1.64056972153657	0	0.002	1	LINC01485
0.673581035488494	1.64056972153657	0	0.002	1	ELFN1-AS1
0.673581035488494	1.64056972153657	0	0.002	1	SERTM2
0.673581035488494	1.64056972153657	0	0.002	1	SH2D3C
0.673581035488494	1.64056972153657	0	0.002	1	AC087632.1
0.673581035488494	1.64056972153657	0	0.002	1	RAB11FIP4
0.673581035488494	1.64056972153657	0	0.002	1	AC017100.1
0.673581035488494	1.64056972153657	0	0.002	1	AC022960.1
0.673581035488494	1.64056972153657	0	0.002	1	FO393401.1
0.0815128656559461	1.63948175897876	0.044	0.016	1	AMN1
0.00789620674750787	1.63709812359144	0.078	0.024	1	TMEM56
0.000481215109550176	1.63494495665611	0.044	0.004	1	EPM2A
0.673581035488494	1.6342689954623	0	0.002	1	LINC01786
0.673581035488494	1.6342689954623	0	0.002	1	AC005013.1
0.673581035488494	1.6342689954623	0	0.002	1	EGFR-AS1
0.673581035488494	1.6342689954623	0	0.002	1	AL163051.1
0.673581035488494	1.6342689954623	0	0.002	1	AIPL1
0.673581035488494	1.6342689954623	0	0.002	1	AC243585.2
0.673581035488494	1.6342689954623	0	0.002	1	AC011446.1
0.673581035488494	1.6342689954623	0	0.002	1	AC006946.2
0.119777059395093	1.63332442447065	0.044	0.018	1	MBLAC2
0.673581035488494	1.63329083224809	0	0.002	1	AL513327.1
0.673581035488494	1.63329083224809	0	0.002	1	ST14
0.673581035488494	1.63329083224809	0	0.002	1	USP6
0.391572742645984	1.63291476642954	0.011	0.004	1	HOXD9
0.175978649102626	1.63223653193119	0.011	0.002	1	SLC47A1
0.175978649102626	1.63142277172962	0.011	0.002	1	ZGPAT
0.767822348955771	1.63135633557286	0.011	0.008	1	NUDT10
0.0207952326681601	1.63119967259426	0.056	0.016	1	PEX14
0.0438328051024135	1.63027644682888	0.033	0.008	1	LINC02384
0.0154151642505808	1.63025738939789	0.044	0.01	1	TENM3
0.0302039609913385	1.63024421187591	0.044	0.012	1	TNFRSF10A
0.181743583356605	1.62987202019952	0.056	0.028	1	NADK2
0.388553684155247	1.62865120370122	0.011	0.004	1	HOXA1
0.132499612983444	1.62831651841864	0.033	0.012	1	STAG3
0.330662732203465	1.62572075413604	0.022	0.01	1	AC009093.2
0.388553684155247	1.62451922179847	0.011	0.004	1	ZSCAN1
0.0427161492010416	1.62159804580245	0.033	0.008	1	C5AR1
0.0150154348144039	1.62146959221079	0.044	0.01	1	AL391807.1
0.0518313016861932	1.62115000510242	0.044	0.014	1	TRMT2B
0.175978649102626	1.61985073758739	0.011	0.002	1	AC092802.1
0.673581035488494	1.61863275602319	0	0.002	1	AC109587.1
0.673581035488494	1.61863275602319	0	0.002	1	DEFA6
0.673581035488494	1.61863275602319	0	0.002	1	SOX5-AS1
0.673581035488494	1.61863275602319	0	0.002	1	AL031673.1
0.591817946159582	1.61726914066399	0.011	0.006	1	FAM239B
0.388553684155247	1.6167790969541	0.011	0.004	1	AC087203.3
2.57514352363856e-09	1.61598353738326	0.478	0.188	6.27227708052644e-05	MYC
0.595101236676894	1.61552806529941	0.011	0.006	1	ARVCF
0.0518313016861932	1.61311930082778	0.044	0.014	1	IP6K3
0.673581035488494	1.61311336646715	0	0.002	1	LINC02257
0.673581035488494	1.61311336646715	0	0.002	1	FRMPD1
0.673581035488494	1.61311336646715	0	0.002	1	BCL2L10
0.673581035488494	1.61311336646715	0	0.002	1	TRPV3
0.128862933134812	1.6106801315799	0.022	0.006	1	DUOX1
0.0135018113124003	1.60752053162869	0.067	0.02	1	ENPP5
0.673581035488494	1.60694513463763	0	0.002	1	KCNA2
0.673581035488494	1.60694513463763	0	0.002	1	RAD51AP2
0.673581035488494	1.60694513463763	0	0.002	1	SLC38A3
0.673581035488494	1.60694513463763	0	0.002	1	SHISA3
0.673581035488494	1.60694513463763	0	0.002	1	AL606970.4
0.673581035488494	1.60694513463763	0	0.002	1	KEL
0.673581035488494	1.60694513463763	0	0.002	1	ADGRG2
0.673581035488494	1.60694513463763	0	0.002	1	PCYT1B
0.673581035488494	1.60694513463763	0	0.002	1	AC130352.1
0.673581035488494	1.60694513463763	0	0.002	1	ENTPD2
0.673581035488494	1.60694513463763	0	0.002	1	PRR33
0.673581035488494	1.60694513463763	0	0.002	1	DDIAS
0.673581035488494	1.60694513463763	0	0.002	1	AC092111.1
0.673581035488494	1.60694513463763	0	0.002	1	AC009318.3
0.673581035488494	1.60694513463763	0	0.002	1	C1QL4
0.673581035488494	1.60694513463763	0	0.002	1	IGHV2-5
0.673581035488494	1.60694513463763	0	0.002	1	AC091057.4
0.673581035488494	1.60694513463763	0	0.002	1	AC025043.1
0.673581035488494	1.60694513463763	0	0.002	1	PKMYT1
0.673581035488494	1.60694513463763	0	0.002	1	FAM57B
0.673581035488494	1.60694513463763	0	0.002	1	AC092718.6
0.673581035488494	1.60694513463763	0	0.002	1	DBNDD1
0.673581035488494	1.60694513463763	0	0.002	1	RDM1
0.673581035488494	1.60694513463763	0	0.002	1	RNF165
0.673581035488494	1.60694513463763	0	0.002	1	WDR62
0.591817946159582	1.60655054172785	0.011	0.006	1	LDLRAD2
0.0088764117012269	1.60555196814957	0.078	0.024	1	RCCD1
0.673581035488494	1.60532311397888	0	0.002	1	AL590648.2
0.673581035488494	1.60532311397888	0	0.002	1	AGBL5-AS1
0.673581035488494	1.60532311397888	0	0.002	1	AC100812.1
0.673581035488494	1.60532311397888	0	0.002	1	ALG10
0.673581035488494	1.60532311397888	0	0.002	1	AL138820.1
0.673581035488494	1.60532311397888	0	0.002	1	BICDL2
0.391572742645984	1.60507812675706	0.011	0.004	1	NEURL1
0.673581035488494	1.60479853005394	0	0.002	1	C8orf87
0.673581035488494	1.60479853005394	0	0.002	1	AC026150.1
0.673581035488494	1.60479853005394	0	0.002	1	C15orf59
0.673581035488494	1.60479853005394	0	0.002	1	AC141586.2
0.673581035488494	1.60479853005394	0	0.002	1	TNFSF13
0.595101236676894	1.60267124653489	0.011	0.006	1	KDM4D
0.673581035488494	1.60248248571141	0	0.002	1	AL162586.1
0.673581035488494	1.60248248571141	0	0.002	1	OR51M1
0.673581035488494	1.60248248571141	0	0.002	1	TMEM9B-AS1
0.673581035488494	1.60248248571141	0	0.002	1	AL356652.1
0.673581035488494	1.60248248571141	0	0.002	1	PI3
0.673581035488494	1.60248248571141	0	0.002	1	AC123912.1
0.388553684155247	1.60218278343822	0.011	0.004	1	AC090337.1
0.175978649102626	1.60116824486424	0.011	0.002	1	AC006064.2
0.673581035488494	1.60063096023074	0	0.002	1	AC073957.2
0.673581035488494	1.60063096023074	0	0.002	1	AC136624.1
0.673581035488494	1.60063096023074	0	0.002	1	SLC35G6
0.673581035488494	1.60063096023074	0	0.002	1	GNRH2
0.673581035488494	1.60063096023074	0	0.002	1	LINC01597
0.673581035488494	1.60063096023074	0	0.002	1	FFAR1
0.673581035488494	1.60063096023074	0	0.002	1	LINC01311
0.673581035488494	1.60063096023074	0	0.002	1	TMPRSS6
0.391572742645984	1.59970148512677	0.011	0.004	1	EAF1-AS1
0.00547188408117371	1.5991767732109	0.078	0.022	1	TEX29
0.000391902006413174	1.59909023594036	0.111	0.03	1	NAA40
1.21478943353522e-05	1.59641715772061	0.133	0.028	0.295886262326173	ATR
1.19536264638253e-05	1.59629116993232	0.089	0.012	0.291154479779392	SPIN3
0.225196050180679	1.59569138239097	0.022	0.008	1	EHF
3.62339673143126e-05	1.5954494059854	0.056	0.004	0.882550741874713	AL355353.1
0.13414259242414	1.59507483137596	0.033	0.012	1	PEX12
0.588542998923526	1.59445134063113	0.011	0.006	1	AC010809.2
0.673581035488494	1.59443533680878	0	0.002	1	LINC01123
0.673581035488494	1.59443533680878	0	0.002	1	PRKAR2A-AS1
0.673581035488494	1.59443533680878	0	0.002	1	ULBP3
[truncated: 15,283 more rows]

## Sheet: TableS5
TableS5. UC_Fibroblast_GPX7_POSvsNEG_TFactivity
p_val	avg_log2FC	pct.1	pct.2	p_val_adj	TF
0.0006919744288942	2.54683443470741	0.5	0.341	0.0200672584379318	HIF1A
0.000950558360641299	1.50387608635288	0.422	0.278	0.0275661924585977	MEF2A
0.00150271566985649	-0.635661	0.611	0.788	0.0435787544258382	TBX21
0.00219993544389335	1.16642571903551	0.622	0.476	0.0637981278729071	SP3
0.00556811309512617	0.472039544991181	0.756	0.853	0.161475279758659	E2F1
0.00700947570027562	3.74835899008198	0.278	0.181	0.203274795307993	TEAD1
0.0173591239955969	-0.633454	0.811	0.845	0.50341459587231	BHLHE40
0.0195774992641332	0.88134812406119	0.811	0.867	0.567747478659863	E2F4
0.102840676128075	4.29234004258379	0.289	0.26	1	JUN
0.115084762956091	2.63899517921576	0.433	0.363	1	STAT3
0.0468263858399851	1.73774070677888	0.456	0.343	1	AR
0.0659168658565284	1.31285559469555	0.389	0.29	1	STAT1
0.104854483638471	0.974603478822482	0.522	0.431	1	MYC
0.391407966705303	0.965283437047452	0.567	0.502	1	ZNF263
0.121297099903394	0.931789933658812	0.633	0.573	1	ETS1
0.329315806958236	0.595226567619333	0.656	0.659	1	CTCF
0.70044803664804	0.407334306290645	0.422	0.399	1	FOS
0.673072189156988	0.0964484585995109	0.8	0.845	1	FOXP1
0.922639496544808	0.0908530686261565	0.7	0.744	1	CEBPA
0.102840676128075	-0.0169144	0.589	0.528	1	RELA
0.743520801550534	-0.44675	0.678	0.671	1	NFKB1
0.109125466994742	-0.511142	0.667	0.748	1	SPI1
